# Supplementary material for: Identification of candidate gonadal sex differentiation genes in the chicken embryo using RNA-seq
Source: BMC Genomics. 2015 Sep 16;16(1):704. doi: 10.1186/s12864-015-1886-5 (PMC4574023; doi:10.1186/s12864-015-1886-5)
Supplement: Additional file 1: Table S3. — Mouse screen comparison using chicken DE genes (p-value <0.001). Results from one-sided Fisher exact test using chicken DE genes with p-value 0.001 as a cutoff. (XLSX 34 kb) [file 12864_2015_1886_MOESM1_ESM.xlsx]

## Sheet: p0.001
Study		Chicken E6 DE genes in common	P-value for enrichment
[1]	Bevedam and Koopman, 2006	53	4.59e-10
[2]	Nef et. al. 2005	26	0.000187
[3]	Jameson et. al. 2012, Supporting cells	236	2.13e-16
[4]	Jameson et. al. 2012, Stromal/interstitial cells	125	3.44e-18
[5]	Jameson et. al. 2012, Germ cells	92	5.726e-05
	Common between [1], [2], [3]	76
	Common between [1], [2], [3] and chicken E6	9	adm, atp1a1, bace2, col14a1, cyp11a1, mef2c, nav1, scarb2, tesc
comparison between chicken DE genes (p-value 0.001) at E6 and mouse studies
