# Supplementary material for: Identification of candidate gonadal sex differentiation genes in the chicken embryo using RNA-seq
Source: BMC Genomics. 2015 Sep 16;16(1):704. doi: 10.1186/s12864-015-1886-5 (PMC4574023; doi:10.1186/s12864-015-1886-5)
Supplement: Additional file 2: Table S1. — Genes used for DAVID analysis of gene ontology and KEGG pathways. Total genes were filtered for those showing only DE expression (P-value <0.001) at E6 and not E4.5, to isolate those genes that become dimorphically expressed as the gonad begin to differentiate. We removed well-characterized sex genes such as FOXL2 and SOX9 to allow identification of additionally activated pathways. This resulted in a list of 774 genes, which were subject to DAVID analysis. In the table expression (shown as FPKM) is shown for female and males at E4.5 and E6. P-values for the differences between females and males are shown for each time point (BH_PValue 4.5 or 6). P-values are adjusted using Benjamini & Hochberg method. (XLSX 193 kb) [file 12864_2015_1886_MOESM2_ESM.xlsx]

## Sheet: Sheet1
Sup. Table 1. Genes used for DAVID analysis of gene ontology and KEGG pathways.
Gene ID	Position	Symbol	log2FC 6	log2FC 4.5	BH_PValue 6	BH_PValue 4.5	FPKM 6 -F	FPKM 6 -M	FPKM 4.5-F	FPKM 4.5-M
ENSGALG00000002886	chr13:8535720-8537935	NKX2-5	6.91507	3.77009	0.00048338	0.133001	1.16825	0.00776712	0.245195	0.0164864
ENSGALG00000017237	chr1:187075633-187126086	TYR	6.81258	1.44229	1.52387e-32	0.373953	1.66874	0.0141253	0.0542258	0.0187365
ENSGALG00000001069	chr11:520633-524598	ZPD	6.27509	0.912301	3.15685e-96	0.0949802	37.271	0.421535	0.54819	0.299835
ENSGALG00000015521	chr2:114712173-114713167	CRH	5.00396	1.1228	4.18073e-07	0.842337	0.629419	0.0149293	0.020055	0.00792218
ENSGALG00000016852	chr1:139440676-139454301	BAFF	4.9922	0.0569483	5.72713e-34	1	5.48679	0.171571	0.195873	0.180169
ENSGALG00000003456	chr10:3588342-3607364	CA12	4.70751	0.869364	2.42137e-21	0.399461	1.70474	0.05667	0.27025	0.153366
ENSGALG00000019847	chr3:107028995-107029891	GAL12	4.66188	-0.812232	3.54565e-27	0.7426	8.21314	0.320313	0.100153	0.171587
ENSGALG00000023601	chr3:13128373-13142969	NA	4.35102	-0.266006	4.8479e-13	0.935949	2.10378	0.101594	0.18927	0.214773
ENSGALG00000021490	chr11:525224-529289	GPR97	4.18943	-3.27768	3.6661e-06	0.0437654	0.235339	0.0105915	0.00355699	0.0449629
ENSGALG00000025730	chr1:106360955-106367003	RIPPLY3	4.07247	0.939302	7.31578e-13	0.550812	1.26512	0.0741215	0.19458	0.0967826
ENSGALG00000028502	chr1:139352102-139353239	NA	4.02436	-1.46201	8.80234e-13	0.517425	1.70119	0.101663	0.045915	0.126423
ENSGALG00000013293	chr10:8745468-8761869	GLDN	3.85472	0.887127	1.23804e-54	0.0118361	28.0481	1.70294	1.35672	0.758917
ENSGALG00000009100	chr3:7340936-7418777	FSHR	3.74135	0.688043	3.58004e-60	0.0513015	18.8824	1.24225	0.942707	0.608207
ENSGALG00000027109	chr4:84441719-84468575	SPON2	3.63854	1.05707	2.281e-14	0.319012	1.46627	0.11702	0.118914	0.0535516
ENSGALG00000017398	chr2:105751169-105769043	NA	3.60734	0.850372	9.84017e-05	0.774468	0.192478	0.0153367	0.0259749	0.0133504
ENSGALG00000016455	chr3:96906121-96965158	GREB1	3.59897	-0.131772	8.13854e-75	0.854894	33.4991	2.7844	6.37009	6.63747
ENSGALG00000026422	chr7:27720359-27737634	NA	3.29809	0.0918194	3.2546e-31	0.974972	1.98181	0.200457	0.345046	0.308292
ENSGALG00000001085	chr11:529482-535232	GPR56	3.21066	0.35239	5.17322e-82	0.327979	58.4216	6.3095	7.79618	5.90853
ENSGALG00000006832	chr20:10829800-10840153	WFDC2	3.11128	-0.422974	1.39081e-16	0.713053	3.18976	0.325851	0.397934	0.558035
ENSGALG00000006031	chr8:13240736-13261936	NA	3.09164	1.11855	5.51379e-14	0.472382	0.933393	0.0959007	0.0590456	0.0275651
ENSGALG00000019824	chr27:2153764-2179370	NA	3.06491	0.118688	6.56966e-11	0.979288	2.62803	0.273638	0.932096	0.891974
ENSGALG00000004692	chr4:172429-174432	NA	2.86681	0.849844	1.73689e-06	0.590197	23.1236	3.2936	60.5131	32.9275
ENSGALG00000007116	chr15:9206726-9233056	CABP1	2.82949	0.646305	2.90693e-22	0.278724	11.7176	1.64971	1.93373	1.19846
ENSGALG00000027429	chr27:4962218-4963268	HSD17B1	2.82896	0.812422	4.11277e-36	0.0103793	111.132	15.5573	6.80508	3.73551
ENSGALG00000009444	chr3:17413491-17428388	HHIPL2	2.80794	0.0260552	2.62358e-15	1	1.48499	0.185441	0.197212	0.199541
ENSGALG00000000184	chrZ:45459380-45499133	SLC27A6	2.79773	-0.740111	8.5153e-22	0.167852	4.92005	0.624117	0.416347	0.71419
ENSGALG00000012392	chr3:47713865-47731445	IYD	2.77884	0.0759513	1.49489e-12	1	2.17902	0.283696	0.218779	0.215592
ENSGALG00000027638	chr2:122552714-122568598	CA3	2.6454	0.14362	1.05532e-17	0.938796	2.54518	0.40724	0.308538	0.270892
ENSGALG00000005085	chr5:561677-569342	DRD4	2.60928	-0.143378	7.16803e-11	0.944283	0.740989	0.120988	0.379768	0.405226
ENSGALG00000009452	chr5:27313855-27374224	GALNTL1	2.60889	0.328797	8.96134e-71	0.292019	35.9788	5.9195	4.36112	3.32198
ENSGALG00000027180	chr1:123814777-123821938	NA	2.57066	0.986357	1.44948e-05	0.323148	0.357039	0.0522233	0.167589	0.0862156
ENSGALG00000004280	chr5:1537036-1551688	ANO9	2.57012	-0.308786	4.50579e-09	0.828844	1.21335	0.181992	0.286089	0.363692
ENSGALG00000014476	chr1:76676056-76678087	LAG3	2.5578	-0.0665309	0.000932893	1	0.441272	0.0732514	0.113428	0.114516
ENSGALG00000007806	chr4:12750299-12760703	FGF16	2.55571	1.03189	2.188e-15	0.0228619	8.63861	1.28882	1.92227	0.96552
ENSGALG00000015708	chr4:82973160-83026374	FGFR3	2.52849	0.243709	6.88528e-45	0.658738	14.2617	2.47889	7.80602	6.30237
ENSGALG00000011582	chr1:47112356-47141991	SLC17A8	2.52253	-0.517459	0.000765724	0.770193	0.095507	0.0143103	0.0343278	0.0509865
ENSGALG00000016558	chr1:121427180-121458777	FIGF	2.51024	0.850028	1.48469e-15	0.0623446	4.97843	0.880034	1.88312	1.00229
ENSGALG00000016305	chr1:112670965-112673532	NA	2.45416	-0.0813536	0.000406652	1	0.609815	0.0960575	0.258075	0.283991
ENSGALG00000010747	chr5:43740993-43781814	FBLN5	2.44064	0.462051	8.42806e-24	0.410747	22.4824	3.67754	16.4148	12.2226
ENSGALG00000029072	chr14:14014722-14042108	NTN1	2.39546	0.538718	1.97726e-14	0.483528	2.40607	0.403052	1.1067	0.796327
ENSGALG00000016475	chr3:101015647-101031602	NA	2.38925	-0.0648969	6.72115e-14	1	3.88167	0.743834	0.78454	0.784308
ENSGALG00000008285	chr1:12737150-12756983	NAPEPLD	2.30897	0.0151727	1.15613e-35	1	15.9933	3.23293	4.75808	4.52922
ENSGALG00000005448	chr2:3420142-3455225	MYL3	2.30681	0.888108	3.4065e-06	0.327979	1.14845	0.230479	0.670822	0.343935
ENSGALG00000011415	chr4:48706785-48712370	SPINK2	2.29239	0.408825	1.58339e-08	0.7426	5.37363	1.09191	1.41881	1.03285
ENSGALG00000015520	chr2:114674301-114710966	TRIM55	2.19817	0.077906	9.78002e-13	0.997938	2.82341	0.614475	0.509332	0.463873
ENSGALG00000012123	chr5:5217601-5235474	PAX-6	2.18758	1.10876	3.57159e-06	0.0285704	0.395289	0.0861238	0.363963	0.161159
ENSGALG00000007179	chr9:12596241-12623350	ATP13A5	2.18296	0.0343544	2.11217e-09	1	0.553981	0.120976	0.385792	0.361055
ENSGALG00000008007	chr10:18646161-18665906	ITGA11	2.15686	0.486075	3.39047e-14	0.493275	0.858755	0.192282	0.373944	0.256427
ENSGALG00000006785	chr13:16213205-16217341	IRF1	2.1339	0.957166	5.29387e-09	0.059997	5.24211	1.18933	2.81196	1.39617
ENSGALG00000004129	chr7:5546055-5553781	SPP2	2.12056	1.05861	1.78038e-08	0.0404759	19.8405	4.53775	7.64566	3.56779
ENSGALG00000026181	chr1:710116-727850	STRIP2	2.09676	0.101887	5.45198e-42	0.874854	24.2235	4.98819	4.30206	4.15068
ENSGALG00000015117	chr1:82397144-82412833	DRD3	2.08116	1.08991	3.38266e-11	0.00406923	2.18096	0.453264	1.01433	0.491307
ENSGALG00000001065	chr11:505951-519504	CCDC135	2.07245	0.191214	2.05503e-12	0.86517	2.10679	0.502472	0.678666	0.573762
ENSGALG00000015084	chr1:80278966-80367961	IGSF11	2.02233	0.302996	6.39189e-11	0.7426	1.69186	0.364498	0.721863	0.604437
ENSGALG00000015015	chr4:78460391-78464160	CYTL1	2.01244	0.346608	1.88646e-05	0.768318	0.777915	0.195095	1.46896	1.11462
ENSGALG00000004096	chr10:6156716-6199170	CHRNA7	2.00929	0.0567662	6.53386e-11	1	3.22726	0.716022	1.18629	1.17846
ENSGALG00000016904	chr1:149478163-149480686	SLITRK6	2.00301	0.716505	3.63189e-09	0.183024	2.39615	0.597869	5.17244	2.99099
ENSGALG00000015293	chr1:84325489-84334210	TMEM45A	1.97646	0.772222	4.61304e-11	0.0865917	5.11332	1.30244	3.26356	1.81692
ENSGALG00000022247	chrUn_JH376238:4019-5720	NA	1.95594	0.751128	5.372e-05	0.404947	2.13414	0.546585	1.85144	1.05732
ENSGALG00000004788	chr10:8648403-8687755	TNFAIP8L3	1.93362	-0.030822	3.61104e-12	1	15.4795	3.57628	2.67731	2.82026
ENSGALG00000004044	chr5:1699236-1709220	CSRP3	1.92551	0.372639	4.55691e-05	0.776939	1.13361	0.294985	0.509936	0.379478
ENSGALG00000003011	chr18:5786850-5807221	TOM1L1	1.91715	0.0629742	1.06037e-13	0.997423	7.09343	1.65314	1.27533	1.2582
ENSGALG00000008080	chr5:22076421-22077558	C1QTNF4	1.91615	0.757898	1.70454e-17	0.010485	60.0635	15.858	18.482	10.6022
ENSGALG00000008996	chr3:13109613-13123521	ANKRD5	1.91444	0.456123	2.29051e-06	0.675723	0.473111	0.110092	0.20916	0.1569
ENSGALG00000006389	chr12:10941889-10944655	NA	1.9129	0.0747065	2.3276e-07	1	3.53755	0.945757	1.53268	1.39287
ENSGALG00000023793	chr15:1493333-1494629	NA	1.885	-0.287746	7.59919e-06	0.782105	1.59691	0.432375	0.972899	1.13681
ENSGALG00000000750	chr1:192455766-192506610	CAPN5	1.88362	-0.114001	7.47264e-32	0.852008	36.4912	8.76313	13.3721	14.8652
ENSGALG00000016154	chr2:147589016-147590231	ARC	1.87261	-0.04248	0.000150426	1	1.01335	0.244319	0.347895	0.368199
ENSGALG00000024478	chr4:85463767-85478089	ZMAT1	1.86547	0.47472	4.61671e-06	0.639631	0.395452	0.108405	0.242352	0.167161
ENSGALG00000012295	chr5:57678103-57689519	CDKL1	1.86104	0.383018	7.31699e-29	0.256284	16.4865	4.00192	4.44189	3.53215
ENSGALG00000017295	chr1:72580253-72591026	PTHRP	1.85805	0.359173	1.31451e-07	0.708207	2.99926	0.732023	1.41226	1.14054
ENSGALG00000005347	chr11:13255161-13323250	ADAMTS18	1.82328	-0.208375	3.30071e-17	0.767101	20.8579	5.91968	16.078	17.6375
ENSGALG00000018557	chr4:73280250-73281120	SOD3	1.81946	0.00896921	4.5978e-07	1	8.3259	2.08768	1.74739	1.79808
ENSGALG00000017418	chr18:9754644-9756687	NPTX1	1.81111	0.51067	2.86351e-08	0.517425	2.85695	0.814184	1.9723	1.32952
ENSGALG00000028895	chr14:12826394-12829326	NA	1.80426	0.182744	5.05884e-07	0.91379	5.15384	1.45852	1.16132	0.979895
ENSGALG00000010898	chr4:44875120-44892847	BMP3	1.75959	-0.155453	1.45295e-11	0.874094	2.3732	0.620126	1.76066	2.02423
ENSGALG00000016651	chr3:106804290-106812581	TDH	1.74611	-0.064753	4.58987e-12	0.991788	31.416	9.43616	11.2967	11.2074
ENSGALG00000023359	chr18:9402985-9406146	BTBD17	1.73664	0.331884	0.000101174	0.79526	1.71892	0.451924	0.786646	0.648507
ENSGALG00000006297	chr13:14312688-14371262	TRPC7	1.7025	0.429251	0.000741388	0.665727	0.361415	0.0972686	0.676046	0.516154
ENSGALG00000015902	chr4:85440287-85446044	CD8B	1.69988	0.650372	0.000295553	0.60227	1.86653	0.570115	0.810241	0.502443
ENSGALG00000016834	chr1:136949338-137097962	MCF2L	1.6936	0.0185117	6.53427e-14	1	4.75078	1.29771	2.13587	2.16827
ENSGALG00000006872	chr15:8943840-8953924	PISD	1.69182	-0.0831807	4.39998e-40	0.878998	64.11	19.8677	16.9902	17.2413
ENSGALG00000009063	chr4:17369139-17414024	NA	1.68825	-0.296799	2.20144e-06	0.780201	1.91304	0.596435	0.623716	0.732738
ENSGALG00000014228	chr1:70529561-70570148	SMC1B	1.66801	1.1895	5.30969e-07	0.00225044	0.670893	0.187727	0.293255	0.132068
ENSGALG00000027655	chr8:21100765-21356721	TRABD2B	1.66739	-0.25156	3.8669e-24	0.624069	6.6544	2.09809	2.10799	2.40517
ENSGALG00000024136	chr25:1033744-1035340	NA	1.65018	1.23251	0.000593342	0.0743364	1.067	0.339484	0.469971	0.190892
ENSGALG00000027626	chr28:1504669-1505674	NA	1.64025	0.328374	4.28426e-05	0.762158	1.93828	0.543389	1.087	0.896387
ENSGALG00000026781	chr1:174335142-174344760	ALOX5AP	1.63535	0.459198	2.65144e-06	0.65967	1.81853	0.515615	0.472757	0.356127
ENSGALG00000015634	chr2:117350075-117361786	SBSPON	1.63376	0.359165	0.000381211	0.776939	0.879633	0.251476	0.361385	0.291717
ENSGALG00000008980	chr6:27267817-27285089	COL9A3	1.62848	0.645024	1.14487e-11	0.0645861	4.36126	1.41386	2.56626	1.5658
ENSGALG00000017266	chr1:192082577-192085935	KCTD14	1.62791	1.05089	4.47944e-05	0.0675926	1.48146	0.421974	0.559192	0.278386
ENSGALG00000000690	chr1:192319668-192353227	GDPD4	1.62349	0.484534	2.57869e-08	0.515905	4.74311	1.55308	2.4749	1.69958
ENSGALG00000010470	chr6:34109825-34175471	TCERG1L	1.62102	0.266602	3.61469e-08	0.767101	3.82954	1.09344	2.27159	1.95659
ENSGALG00000023626	chr18:2020995-2066954	NTN1	1.61904	-0.439582	4.46093e-09	0.553043	5.33645	1.74536	1.89185	2.44728
ENSGALG00000015128	chr2:104100789-104109628	AQP4	1.5952	-1.29272	2.37138e-05	0.00641392	2.47426	0.825388	0.431356	1.01468
ENSGALG00000003403	chr27:4763259-4797776	ZNF385C	1.58877	0.0279168	1.99123e-05	1	1.44883	0.423835	0.84308	0.852052
ENSGALG00000000367	chr27:1768087-1844661	ASIC2	1.55587	0.176991	1.16077e-08	0.84686	5.66032	1.70505	5.06677	4.64924
ENSGALG00000006662	chr20:10633102-10644913	BPIFB8	1.54867	0.641224	0.000543587	0.527421	0.314217	0.0955385	0.177926	0.118678
ENSGALG00000013606	chr4:62470106-62480683	FGL1	1.52649	0.386584	1.12317e-06	0.67608	4.18955	1.28006	1.43296	1.1321
ENSGALG00000009390	chr1:24794261-24882798	MET	1.51182	0.284724	2.17491e-08	0.723414	3.46341	1.07598	2.35793	1.98742
ENSGALG00000017168	chr1:179739171-179741023	NA	1.50331	1.43264	0.000354462	0.0629417	5.38588	1.66486	0.591251	0.223403
ENSGALG00000027420	chr3:68255195-68259535	POPDC3	1.50006	0.512711	1.13239e-06	0.407352	2.44187	0.868611	4.30273	2.90694
ENSGALG00000019436	chr2:136003863-136015564	MAL2	1.49637	0.361381	7.07528e-10	0.57134	2.40211	0.854101	1.64522	1.23359
ENSGALG00000026747	chr3:7528250-7539974	GTF2A1L	1.49255	0.59735	2.72505e-05	0.50317	2.74898	0.854194	0.837343	0.572721
ENSGALG00000001559	chr10:2131956-2134350	ZP3	1.49197	-0.17582	1.26253e-08	0.858943	8.81241	2.76086	2.1596	2.5297
ENSGALG00000015419	chr2:111076868-111081312	PENK	1.48671	0.782764	2.97332e-06	0.0513985	1.91425	0.607513	1.55308	0.93094
ENSGALG00000006329	chr13:14562899-14565599	IL9	1.47948	0.380983	2.99094e-06	0.68241	11.3141	4.06189	4.29007	3.17803
ENSGALG00000020376	chr5:49950739-49951437	NA	1.46668	0.0832388	2.78328e-05	0.984667	5.56555	2.02703	7.20244	6.51271
ENSGALG00000006242	chr11:17993033-17995848	PABPN1L	1.45826	0.881907	2.45789e-05	0.033029	1.99741	0.729043	1.47332	0.768308
ENSGALG00000027168	chr1:6492587-6533393	CCDC3	1.45705	0.682076	0.00016716	0.438288	1.96181	0.722602	0.746786	0.441961
ENSGALG00000002802	chr26:4302443-4306682	PACSIN1	1.45322	0.162533	1.17015e-10	0.820843	4.94054	1.59602	3.23385	2.98188
ENSGALG00000004596	chr4:429899-473927	AR	1.44912	-0.121027	1.05675e-15	0.867267	15.6361	5.05081	3.23706	3.63891
ENSGALG00000013414	chr4:60671424-60692637	PDLIM3	1.44704	-0.232541	1.82282e-05	0.854828	2.55975	0.934823	0.544326	0.611034
ENSGALG00000004497	chr6:11135324-11137516	NA	1.43448	1.43369	7.49654e-05	0.00119595	33.8296	12.3546	2.70212	0.974104
ENSGALG00000001876	chr19:4168858-4175657	NA	1.41184	0.347816	1.83414e-13	0.496986	15.5476	5.85097	4.77448	3.6095
ENSGALG00000015615	chr4:81465865-81491136	DOK7	1.41178	0.360399	0.000116242	0.702466	2.44113	0.813645	3.05337	2.44399
ENSGALG00000026763	chr22:2448491-2459258	NA	1.40371	0.546753	2.59056e-06	0.390513	4.17298	1.39976	2.72459	1.93729
ENSGALG00000004936	chr4:1989271-1995319	GLRA4	1.39346	0.493762	0.000152199	0.58312	2.08628	0.803	2.72476	1.864
ENSGALG00000000667	chr23:950278-955659	EDN2	1.36912	0.415891	0.000156271	0.652581	1.05327	0.407967	0.959738	0.689074
ENSGALG00000005297	chr2:2014407-2026554	HHATL	1.36877	-0.37651	1.36397e-05	0.722243	4.03855	1.37355	0.391269	0.527131
ENSGALG00000016609	chr3:105085781-105092472	CENPO	1.36353	-0.0725198	1.28851e-21	0.922475	73.1694	24.9822	16.0619	17.464
ENSGALG00000023961	chr7:195699-201192	GDF8	1.34925	-0.149182	8.70228e-06	0.900799	6.74187	2.65754	11.5505	12.1801
ENSGALG00000005422	chr6:16000512-16037097	PDLIM1	1.33614	0.519406	7.24931e-12	0.0901564	158.329	55.1631	47.9744	34.9218
ENSGALG00000004221	chr23:5614424-5622751	IL22RA1	1.33579	0.0958222	3.92258e-06	0.968333	5.22956	1.8248	1.60175	1.55728
ENSGALG00000000476	chr22:3455031-3456588	LRRTM4	1.32952	0.180745	0.000301434	0.903538	10.5136	4.16006	7.26079	6.16446
ENSGALG00000027947	chr9:18772272-18779087	GHSR	1.32813	0.653109	0.000995417	0.290151	0.314324	0.125227	0.316207	0.192534
ENSGALG00000005951	chr15:7955322-7957642	NA	1.31898	0.844182	0.000379548	0.0963844	3.83699	1.53414	3.01587	1.6148
ENSGALG00000005550	chr9:4744220-4774365	ST6GAL1	1.31494	-0.0798082	2.0689e-05	0.987394	24.1018	9.70554	8.99121	9.14417
ENSGALG00000000452	chr22:1270093-1276295	TVB	1.31181	0.222173	1.8762e-08	0.760277	12.2937	4.94637	8.88108	7.32247
ENSGALG00000005666	chr5:8423160-8425797	ADM	1.30361	0.291128	5.56926e-06	0.725605	15.7426	5.65512	11.6262	9.92489
ENSGALG00000010566	chr4:37998528-38044094	NPNT	1.29067	0.0891613	2.4632e-22	0.868403	88.1677	31.8089	61.2707	59.5603
ENSGALG00000025887	chr3:21184775-21188556	ATF3	1.28713	-0.00644899	6.15887e-07	1	10.004	3.61741	9.52508	9.86245
ENSGALG00000006340	chr11:17911235-17930659	PIEZO1	1.28379	-0.00420023	1.27716e-18	1	9.4602	3.88328	7.81335	7.48466
ENSGALG00000015422	chrZ:53782384-54246036	NRG1	1.26973	0.302893	0.000761845	0.731327	0.659847	0.273837	0.881901	0.687349
ENSGALG00000008741	chr3:11272176-11281262	PROKR2	1.26366	0.265073	0.000667182	0.784841	1.36007	0.571409	1.86878	1.49956
ENSGALG00000012670	chr2:58022131-58024847	NRSN1	1.25353	0.10619	8.27231e-12	0.890892	23.9281	10.0665	18.1001	16.237
ENSGALG00000027572	chr27:4467062-4476841	CCR7	1.24916	0.120973	8.70228e-06	0.921304	1.32491	0.560497	1.58152	1.39672
ENSGALG00000008152	chr7:10641655-10668871	SPATS2L	1.24848	0.126193	9.22444e-17	0.803537	49.3846	18.2645	13.9377	13.2256
ENSGALG00000008455	chr1:10867381-10986273	SEMA3C	1.24639	-0.443472	1.63893e-07	0.412514	5.31397	1.98864	3.41407	4.78118
ENSGALG00000009062	chr2:21670335-22225112	CDK14	1.24128	-0.0256417	4.54297e-07	1	12.4392	5.31894	10.9802	10.615
ENSGALG00000025875	chr5:21101105-21129959	ALX-4	1.236	0.456911	0.000163653	0.60675	2.23017	0.947592	1.34024	0.933995
ENSGALG00000006629	chr6:19941319-19946482	RBP4	1.23314	0.430684	0.00057243	0.633948	1.85353	0.784602	1.13603	0.811165
ENSGALG00000013081	chr2:80447665-80505627	VWC2	1.22799	0.0987463	6.03234e-05	0.96567	8.60961	3.71153	8.56904	7.72863
ENSGALG00000006572	chr5:13389729-13416288	TNNT3	1.22398	-0.00484081	0.000609477	1	5.94536	2.23748	2.03912	2.12829
ENSGALG00000023607	chr5:13052451-13054315	gga-mir-6642	1.21582	0.214859	8.70228e-06	0.801308	20.7522	7.86679	6.80704	6.12881
ENSGALG00000007082	chr2:12930881-12960732	CREM	1.20877	0.0770706	1.12672e-08	0.963207	11.4815	4.38329	3.71017	3.65438
ENSGALG00000028143	chrUn_JH376255:1592-5193	GADD45B	1.20809	0.26397	0.000153804	0.772648	5.17233	2.22945	3.49856	2.83195
ENSGALG00000016140	chr1:108264673-108272236	FAM3B	1.19715	0.0269515	0.00020568	1	3.0684	1.3447	5.17224	4.87565
ENSGALG00000007841	chr7:9174694-9279054	DNAH7	1.1911	-0.00493885	6.31912e-05	1	1.01326	0.389753	0.419999	0.431715
ENSGALG00000027761	chrZ:71438141-71475216	TNFAIP8	1.18595	0.201209	1.91907e-11	0.716093	13.1643	5.10991	4.98665	4.49739
ENSGALG00000012464	chr5:58668916-58679545	SOUL	1.18424	-0.00960221	0.000922686	1	0.641637	0.282381	0.596557	0.576634
ENSGALG00000001011	chr11:457681-471120	CNGB1	1.18252	0.427186	0.000293903	0.613686	0.973841	0.3788	0.586656	0.450195
ENSGALG00000000187	chr27:27257-43145	NA	1.17295	0.655497	2.15659e-06	0.0658077	11.2806	4.44458	4.6984	3.0628
ENSGALG00000007011	chr24:4460400-4534848	ZBTB16	1.17192	0.150884	2.55312e-05	0.874854	1.02157	0.40071	1.29679	1.20064
ENSGALG00000010494	chr8:21506672-21529836	SLC5A9	1.1684	-0.195946	0.000177635	0.85733	6.16784	2.77683	2.23951	2.46653
ENSGALG00000015826	chr3:76038225-76039341	HTR1E	1.1588	0.0795064	0.000302708	0.986751	8.63858	3.89785	8.61954	7.91522
ENSGALG00000008661	chr8:15135793-15137430	CYR61	1.15829	0.18686	1.3466e-07	0.776939	15.0741	6.77161	15.9867	13.5414
ENSGALG00000009278	chr4:19890127-19899793	RBM46	1.14836	0.72348	0.000712892	0.152005	1.53713	0.693899	1.28839	0.745107
ENSGALG00000014653	chr25:1494540-1500679	HORMAD1	1.1423	0.796864	1.44307e-05	0.0146976	5.71786	2.28677	3.07549	1.83867
ENSGALG00000027090	chr4:85449697-85458910	NA	1.13891	0.0943599	2.69317e-13	0.887057	76.1657	30.4779	16.4108	15.8466
ENSGALG00000015928	chr3:80944373-80961995	NA	1.13701	0.52186	0.000375404	0.470017	2.51501	1.13564	1.93586	1.29496
ENSGALG00000005011	chr10:9870131-9896086	SHC4	1.13176	0.0541763	3.37169e-07	0.991788	6.72942	2.7165	3.1567	3.13602
ENSGALG00000022694	chr1:195122621-195123433	NA	1.11815	-0.0274423	3.7981e-06	1	29.5727	13.6406	26.4854	26.0135
ENSGALG00000012290	chr1:50911764-50921215	SOX10	1.11746	0.83878	0.000401218	0.0318713	3.56284	1.47644	4.54849	2.63594
ENSGALG00000004917	chr19:6999879-7048320	DOC2B	1.11038	0.540095	2.82206e-07	0.089841	7.61129	3.53594	9.08744	6.02938
ENSGALG00000002900	chr18:5023601-5028361	NOTUM	1.10018	0.154196	5.30604e-05	0.872394	5.86697	2.4	3.98384	3.66918
ENSGALG00000029165	chr26:2658421-2659570	NA	1.09949	0.163453	0.000113721	0.876412	10.7772	5.0229	7.40309	6.30241
ENSGALG00000016287	chr1:115358587-115360638	NR0B1	1.08818	0.210565	1.82403e-07	0.742801	39.0356	16.2296	14.3367	12.8824
ENSGALG00000014827	chr3:58602132-58610245	KIAA0408	1.0824	0.431128	8.90727e-05	0.536594	4.92734	2.07942	3.35665	2.54949
ENSGALG00000013817	chr2:96957729-97080567	SPIRE1	1.07546	-0.0898649	2.40801e-06	0.945667	6.61158	3.13718	5.21456	5.30714
ENSGALG00000026505	chr2:117438974-117467086	RDH10	1.07172	0.57225	3.63612e-13	0.00107834	13.2291	5.56545	13.51	9.40354
ENSGALG00000016473	chr3:100695797-100697672	OSR1	1.06526	0.243944	2.06549e-07	0.690344	39.0151	16.4698	30.059	26.3849
ENSGALG00000028250	chr6:18719853-18734090	ANKRD22	1.06325	-0.114954	0.000460301	0.940538	1.37935	0.658625	1.45817	1.50297
ENSGALG00000027676	chrUn_JH376001:4458-6632	NA	1.06289	0.905048	0.00040473	0.00798048	5.89613	2.8224	5.22628	2.68961
ENSGALG00000008830	chr3:14447218-14450083	BMP2	1.04652	0.529049	0.000110534	0.314423	12.4329	6.02848	6.47681	4.32517
ENSGALG00000014795	chr2:100479329-100487584	TGIF1	1.03707	0.0881533	2.85556e-11	0.898406	49.4652	21.2931	21.1341	20.6123
ENSGALG00000011419	chr4:48787272-48788448	DUSP4	1.03673	0.0570696	1.44498e-07	0.979297	19.0936	8.20541	12.6908	12.6204
ENSGALG00000006838	chr15:8913476-8925442	NA	1.03597	0.0239786	2.28388e-06	1	9.74345	4.2087	6.71914	6.81337
ENSGALG00000007668	chr20:12026080-12069868	BMP7	1.03489	0.242168	1.23479e-10	0.60227	10.1465	4.97204	12.2113	9.90646
ENSGALG00000011005	chr3:38006260-38036746	KCNK1	1.03387	0.0689954	1.11473e-06	0.968648	6.34619	3.1293	6.5988	6.01552
ENSGALG00000027980	chr6:29504246-29505285	NANOS1	1.03229	-0.0772296	6.14133e-05	0.974837	16.4055	7.05023	12.2952	13.4792
ENSGALG00000016444	chr3:96350212-96356450	ODC1	1.02973	0.107991	2.17969e-16	0.796051	246.628	121.054	178.011	159.022
ENSGALG00000000044	chr14:13557653-13560150	WFIKKN1	1.02811	-0.076449	0.000655136	0.966562	1.76588	0.768017	5.25524	5.71293
ENSGALG00000009095	chr3:7505303-7524818	LHCGR	1.02503	0.380815	5.74057e-06	0.512806	27.4212	13.43	6.58617	4.90119
ENSGALG00000010268	chr4:34053976-34056448	PARM1	1.02164	0.410437	0.000580118	0.623102	18.7168	8.11242	5.5164	4.32263
ENSGALG00000022234	chrLGE64:757333-788203	NA	1.01968	0.54168	3.69506e-07	0.0592549	34.6689	15.0376	19.8397	14.0626
ENSGALG00000026742	chrUn_AADN03016580:4874-5903	NA	1.01761	0.352782	1.43011e-06	0.514711	1715.75	745.604	919.746	748.522
ENSGALG00000016597	chr3:104988421-104996116	STMN4	1.01569	0.726954	0.000435905	0.0595025	4.45081	1.95717	2.76253	1.7346
ENSGALG00000022277	chrUn_AADN03022212:18872-20179	NA	1.01309	0.802841	0.000397498	0.0230797	8.16893	4.04462	4.95441	2.73709
ENSGALG00000017149	chr1:178552888-178595779	RNF17	1.01054	0.564742	7.15484e-05	0.169969	3.35698	1.67276	2.86632	1.8409
ENSGALG00000022964	chr1:75682821-75711590	NA	1.00107	0.531676	1.24999e-05	0.107662	2.62407	1.3213	4.40772	2.92019
ENSGALG00000010316	chr4:34202351-34367249	FRAS1	0.996716	-0.221742	2.16304e-05	0.755927	17.7189	8.93273	12.8349	14.2448
ENSGALG00000004043	chr21:4764693-4774114	NBL1	0.993722	0.0858943	2.89908e-09	0.912208	78.2429	39.4221	58.8282	53.5383
ENSGALG00000012429	chr5:58454253-58457967	BMP4	0.992541	0.496621	5.98076e-05	0.278724	16.0817	7.17432	21.0788	15.6234
ENSGALG00000016820	chr1:136509159-136547639	GAS6	0.988212	0.0811819	4.59995e-07	0.943946	28.7679	12.8716	18.5892	18.1609
ENSGALG00000011778	chr7:27374148-27415070	ITGB5	0.983073	0.0656008	1.42648e-12	0.928768	42.6163	21.6621	33.8611	31.1715
ENSGALG00000006606	chr1:7422960-7518502	KIAA1324L	0.981865	-0.158958	4.46637e-07	0.791189	4.27581	2.18208	3.41489	3.63941
ENSGALG00000012790	chr2:64611441-64640267	DSP	0.971665	0.496849	2.17012e-12	0.0045373	68.5394	30.8216	44.4172	32.3679
ENSGALG00000021193	chr10:11594610-11598855	STARD5	0.965105	0.414197	8.7835e-05	0.456294	6.26121	2.80683	4.8538	3.77832
ENSGALG00000011613	chr2:42497779-42716189	CPNE4	0.962628	0.00874263	2.98149e-05	1	13.2179	6.76963	3.92702	3.73962
ENSGALG00000027530	chrUn_JH376284:5543-10281	NA	0.962608	0.778896	4.71213e-05	0.00578424	8.61888	3.91321	3.44574	2.07653
ENSGALG00000007392	chr12:13713808-13779455	ADAMTS9	0.958949	0.0098027	7.79532e-07	1	6.9758	3.61899	8.72791	8.27206
ENSGALG00000011019	chr8:26884365-26926589	ROR1	0.946128	0.135755	4.69938e-06	0.85356	32.7394	15.0847	37.9529	35.5515
ENSGALG00000001020	chr11:479414-487619	KIFC3	0.942016	-0.0172287	3.9537e-08	1	14.5132	7.54475	7.73491	7.52512
ENSGALG00000017005	chr1:168442815-168503513	CAB39L	0.937705	0.130449	9.05864e-05	0.891337	6.97568	3.19828	2.65653	2.49716
ENSGALG00000000678	chr23:1392831-1394720	CITED3	0.926665	-0.0921327	0.000449559	0.954181	8.40395	4.45678	9.21744	9.51864
ENSGALG00000010870	chr8:25267212-25268157	JUN	0.923021	0.310273	3.07683e-05	0.624069	94.8334	50.4175	70.6145	55.0158
ENSGALG00000014730	chrZ:18735255-18767868	ELOVL7	0.922194	-0.105114	2.82204e-08	0.868407	22.6531	10.5854	18.192	20.277
ENSGALG00000006235	chr12:10475438-10492889	SLC41A3	0.920914	-0.0449229	3.80917e-06	0.997251	14.1028	7.47225	12.1598	12.0973
ENSGALG00000011469	chr7:22757947-22808688	IGFBP2	0.919057	0.558588	0.000287576	0.160711	46.0492	24.359	46.3034	30.3165
ENSGALG00000001449	chr10:2089887-2097471	STRA6	0.917016	0.217909	1.62966e-07	0.679578	50.8922	23.8131	38.9144	34.8689
ENSGALG00000017185	chr1:181805652-181822734	TMEM123	0.9164	0.373237	7.4646e-09	0.179955	90.2272	42.0896	57.3966	45.9377
ENSGALG00000014880	chrZ:14658646-14764986	PARP8	0.915733	-0.645282	8.72979e-05	0.0354837	7.16418	3.34501	2.22214	3.55004
ENSGALG00000008570	chr1:19894578-19925776	MOV10L1	0.908845	0.269443	0.000903685	0.722243	6.42746	3.02055	5.14645	4.37316
ENSGALG00000006346	chr13:14654458-14662648	JSC	0.903058	0.609342	0.000616861	0.121733	49.2959	26.4785	31.93	20.2218
ENSGALG00000005927	chr5:9059013-9172816	ST5	0.901923	0.00582103	3.29542e-10	1	19.1149	10.2533	12.2584	11.7132
ENSGALG00000003567	chr23:5229741-5235821	FNDC5	0.899923	0.28539	3.27058e-06	0.60016	31.4614	16.8787	27.2046	21.627
ENSGALG00000001915	chr8:987128-1134223	VAV3	0.893288	-0.0219014	2.29116e-05	1	6.24675	3.38925	6.79038	6.58596
ENSGALG00000015271	chr1:84070384-84222494	FILIP1L	0.89315	0.50618	1.87162e-05	0.107454	8.39102	4.01727	6.9853	5.07679
ENSGALG00000012363	chr2:52411117-52558680	EGFR	0.892416	0.0589327	1.09202e-05	0.980173	9.31891	5.04338	7.27063	6.63317
ENSGALG00000028136	chr6:18559507-18577315	CXCL12	0.884248	0.342182	0.000150952	0.585074	31.7673	15.3027	39.8078	32.4173
ENSGALG00000009314	chr6:29348790-29388352	C6H10ORF46	0.880658	0.036273	9.84237e-08	0.99987	14.4914	6.94683	9.07096	9.12646
ENSGALG00000028547	chrUn_AADN03015606:4691-8821	CHIR-B3	0.880653	0.488256	2.13824e-05	0.140899	16.731	9.08368	8.35396	5.7122
ENSGALG00000009758	chr4:28376867-28434696	SLC7A11	0.880416	-0.0426437	6.99556e-05	1	2.82084	1.53443	4.13632	4.08357
ENSGALG00000010331	chr9:22527164-22563563	MME	0.878022	0.0569392	3.70833e-07	0.972924	78.3041	42.698	16.1165	14.923
ENSGALG00000016358	chr1:117874035-117893768	PTCHD1	0.875306	-0.0207709	3.17628e-05	1	7.11729	3.89852	8.77694	8.47171
ENSGALG00000000680	chr26:2015809-2024500	NUAK2	0.87362	-0.00723902	2.47529e-05	1	5.52055	3.03188	6.95564	6.71752
ENSGALG00000015504	chr2:113502154-113517713	TTPA	0.872724	-0.250621	0.000348853	0.685361	1.78651	0.97969	3.08397	3.52488
ENSGALG00000015903	chr3:80071279-80164378	FILIP1	0.864386	-0.070925	1.46514e-05	0.962915	8.55815	4.70287	2.70647	2.72422
ENSGALG00000015053	chrZ:27889480-27927357	GLDC	0.858379	0.0395922	5.40322e-05	1	7.35138	4.08552	8.91288	8.29131
ENSGALG00000010122	chr4:33513177-33525476	SH2D4A	0.857637	0.0738844	0.000293903	0.967387	5.56388	3.06983	4.7468	4.33806
ENSGALG00000006233	chr2:6503695-6527983	GALNT11	0.856568	-0.101255	5.15246e-08	0.866387	36.0396	17.6165	15.3171	16.9685
ENSGALG00000026646	chr16:44244-58599	C4	0.853273	0.138031	8.8265e-06	0.820088	4.59343	2.23367	3.9336	3.71139
ENSGALG00000010119	chr4:33473905-33509289	CDKL2	0.852761	-0.18596	0.000609477	0.794234	4.31391	2.39964	4.62159	5.04435
ENSGALG00000014866	chr3:60674293-60677648	FABP7	0.851121	0.31277	1.64526e-05	0.543208	157.833	88.1659	219.079	170.656
ENSGALG00000004170	chr20:5699880-5712513	ADA	0.845391	-0.188018	0.000100015	0.77162	13.9321	6.90021	12.8381	15.1998
ENSGALG00000025937	chr24:5401364-5409343	FXYD6	0.844987	0.441165	1.32618e-06	0.0967537	42.3369	23.666	27.7937	19.7595
ENSGALG00000026241	chr28:2806106-2810896	GRIN3B	0.841021	0.161952	0.000345469	0.829082	8.22534	4.59505	5.32095	4.59238
ENSGALG00000010722	chr2:26752973-26765336	NA	0.838394	0.752255	0.000538251	0.00668509	16.144	8.08696	24.9962	15.4462
ENSGALG00000000894	chr2:98186704-98213801	APCDD1	0.836963	0.294657	4.1134e-06	0.532757	27.1804	13.4056	19.7372	16.5469
ENSGALG00000010827	chr5:44167559-44307215	ITPK1	0.828866	-0.0190579	1.14689e-06	1	20.1071	11.3522	21.647	20.9144
ENSGALG00000003739	chr11:5418070-5433815	SALL1	0.826923	0.0418138	3.11137e-05	1	35.206	19.726	7.06341	6.58124
ENSGALG00000006583	chr5:13433999-13472383	LSP1	0.826117	0.26831	1.40395e-07	0.507728	303.841	150.974	185.146	159.642
ENSGALG00000008971	chr6:27245681-27267251	TDRD1	0.818956	0.679	0.00046537	0.00987176	1.73051	0.862506	1.42576	0.918011
ENSGALG00000009450	chr3:17664735-17687006	DUSP10	0.808501	0.258202	0.000197715	0.669328	5.52583	3.16338	3.99012	3.21108
ENSGALG00000023172	chr4:48984183-48996527	NA	0.807467	-0.04774	0.000413176	1	2.31142	1.15796	0.71828	0.76609
ENSGALG00000023904	chr5:3505429-3506994	FIBIN	0.800243	0.439118	8.70228e-06	0.0957312	21.721	11.0869	25.0008	19.043
ENSGALG00000022790	chr2:122912146-122925502	RMDN1	0.788667	0.173463	0.000418723	0.787065	10.0404	5.14731	6.66762	6.13741
ENSGALG00000016576	chr1:122389882-122421040	OFD1	0.783178	0.318688	9.65566e-07	0.338074	17.5672	9.03505	12.1262	10.0931
ENSGALG00000002150	chr10:836911-863717	NA	0.780763	0.651455	0.000349953	0.0116497	4.31124	2.51343	3.33745	2.04277
ENSGALG00000012027	chr5:5838065-6002800	SPON1	0.774661	-0.0839774	8.29e-06	0.915955	28.4927	16.7821	36.5462	36.9508
ENSGALG00000012169	chrLGE22C19W28_E50C23:543749-550149	KRT8	0.771332	0.398501	0.000163653	0.319012	126.28	74.0703	101.9	75.137
ENSGALG00000027462	chr27:4674821-4678761	LEPREL4	0.767743	0.134758	7.32327e-06	0.80239	78.1783	45.9575	43.2632	38.1329
ENSGALG00000003562	chr14:1223939-1234418	NPTX2	0.762762	0.412608	0.000518416	0.319012	4.96131	2.91937	3.65602	2.64305
ENSGALG00000016575	chr1:122363028-122388998	GPM6B	0.760815	0.0888492	0.000753593	0.940538	28.9698	17.2343	23.7872	21.3609
ENSGALG00000007804	chr12:16492358-16503246	GXYLT2	0.756349	-0.21411	0.000414495	0.723176	39.3765	23.3494	31.0041	34.2166
ENSGALG00000003774	chr21:4414088-4422658	ATP13A2	0.742032	0.139374	5.45959e-05	0.806475	17.134	10.2548	10.8582	9.48255
ENSGALG00000004878	chr21:6404533-6425874	CCDC30	0.741962	0.104265	0.000552063	0.901433	8.39706	4.443	7.61835	7.30025
ENSGALG00000005551	chr5:7580063-7602305	DKK3	0.74085	0.269573	8.67547e-06	0.533335	49.6731	26.2467	30.7791	26.4854
ENSGALG00000005811	chr12:9064404-9086938	COL7A1	0.740816	-0.0949153	0.000414629	0.918884	4.50697	2.70285	3.68667	3.74853
ENSGALG00000011715	chr5:52784176-52786081	HSP70	0.728642	0.624988	0.000325282	0.00931474	109.095	58.2525	104.828	70.4617
ENSGALG00000000742	chr26:224385-227839	PIM1	0.722699	0.33655	9.19167e-05	0.397231	20.8648	11.1597	16.8849	13.8833
ENSGALG00000021541	chr19:6860578-6996943	SLC47A1	0.717936	0.126178	0.000145086	0.83699	10.9837	6.70968	10.4784	9.25396
ENSGALG00000027641	chr19:8591451-8593375	DUSP14	0.71665	0.18636	9.50318e-06	0.694522	39.8816	24.2626	19.9149	16.9013
ENSGALG00000003242	chr22:2263878-2266815	STAR	0.710021	-0.45166	0.000932622	0.203353	16.7585	10.25	7.24919	9.55633
ENSGALG00000006039	chr9:4388902-4408558	SNED1	0.692533	-0.0987104	2.44706e-05	0.87303	17.3452	9.49064	13.1327	14.5014
ENSGALG00000015881	chr2:122931446-122950373	CPNE3	0.690983	-0.050235	4.96642e-05	0.978367	13.3776	8.31932	10.825	10.7237
ENSGALG00000004228	chr7:5901675-5933176	USP40	0.686568	0.06161	0.000150759	0.963207	7.57105	4.14516	4.04508	3.98065
ENSGALG00000027240	chr2:28675963-28695196	TSPAN13	0.674388	0.338097	0.000153804	0.327606	9.45986	5.97654	12.7521	9.74029
ENSGALG00000002225	chr19:4478901-4502458	RFFL	0.6736	0.0707644	0.000481102	0.947479	5.98003	3.76653	6.62353	6.05884
ENSGALG00000002844	chr10:2694913-2706666	RCN2	0.656726	0.102276	3.38922e-06	0.83114	94.73	53.0327	53.8517	51.9284
ENSGALG00000002981	chr14:666459-679330	ERCC4	0.647673	0.0335785	0.000572401	1	5.24746	2.9654	5.16407	5.20272
ENSGALG00000016487	chr3:101609617-101719052	C3H2ORF43	0.632355	0.0546497	1.97326e-05	0.954234	13.1987	8.53647	11.4894	10.6079
ENSGALG00000020793	chr7:14019119-14074118	UBE2E3	0.593689	0.176466	7.18761e-05	0.680206	29.8926	19.8223	33.9841	28.9232
ENSGALG00000006917	chr5:15504201-15524926	CHKA	0.583647	0.0713009	0.000338992	0.925729	42.7038	25.0319	22.722	22.2864
ENSGALG00000009381	chr5:26239331-26350159	SIPA1L1	0.580475	-0.175906	0.000892187	0.719998	14.9177	10.0016	12.816	13.8106
ENSGALG00000008836	chr1:22120621-22168143	ATP6AP1	0.571526	0.0674388	0.000238286	0.927503	44.0688	26.2785	37.0707	36.5257
ENSGALG00000009495	chr6:30411292-30490016	FGFR2	0.556655	0.168675	0.00068842	0.715674	26.5969	16.0167	22.4543	20.6641
ENSGALG00000008497	chr1:30927997-30943097	SLC38A2	0.546402	0.0732949	0.000520723	0.915485	34.4885	20.8826	22.673	22.1748
ENSGALG00000005930	chr4:2928841-2973294	PLS3	0.544235	0.182942	4.21049e-05	0.629819	48.2878	33.1502	49.4951	41.9001
ENSGALG00000006783	chr9:10968805-11018998	PLOD2	0.537627	0.0158164	0.000767342	1	65.4435	45.4425	61.7857	58.5157
ENSGALG00000004250	chr5:1572181-1591429	B4GALNT4	0.521837	-0.0148018	0.000837594	1	32.8912	20.2345	30.2675	31.5334
ENSGALG00000015286	chr3:66547544-66556746	SESN1	0.52004	0.221517	0.000667182	0.578435	25.6489	17.94	20.1998	16.6653
ENSGALG00000001374	chr21:2005951-2014741	SLC35E2B	0.479297	0.0610036	0.000906903	0.929332	41.5827	26.3375	32.9164	32.5796
ENSGALG00000015003	chr1:79683347-79701497	ATP1A1	-0.456451	-0.11948	0.000535034	0.760026	142.159	195.693	179.319	187.141
ENSGALG00000010023	chr3:26488767-26495658	CALM	-0.483218	0.022478	0.000412872	1	729.78	900.721	700.944	713.169
ENSGALG00000020260	chr4:16569550-16575007	PGRMC1	-0.497026	-0.128629	0.000365619	0.755523	93.6768	132.513	105.878	111.369
ENSGALG00000010925	chr2:31027824-31065407	FAM126A	-0.504711	-0.114101	0.000959538	0.800654	26.1358	37.1574	31.0817	32.2516
ENSGALG00000015718	chr4:84194206-84328723	CTBP1	-0.509915	-0.132241	0.000381672	0.75565	105.391	132.3	98.6999	111.938
ENSGALG00000013438	chr2:89126844-89176918	TEX10	-0.516825	-0.087776	0.000549526	0.870823	36.8711	52.7211	52.7633	53.7952
ENSGALG00000011429	chr1:45566260-45580903	LTA4H	-0.530522	0.0516997	0.000340947	0.958761	52.0304	66.443	51.8226	51.7613
ENSGALG00000001441	chr19:3157500-3167823	GGA.4927	-0.535428	-0.119379	0.00062022	0.797851	141.519	205.197	135.696	141.566
ENSGALG00000010178	chrZ:26488494-26512565	KIAA0020	-0.535783	-0.4303	0.000550801	0.0246576	26.9618	39.0982	33.3287	43.225
ENSGALG00000014115	chr4:66066499-66094716	SLAIN2	-0.545733	-0.190109	0.000337282	0.652477	13.3769	17.1897	13.0234	15.3307
ENSGALG00000012415	chr2:54483349-54494846	PDIA4	-0.553715	0.0866749	3.91769e-05	0.85733	122.507	180.049	126.285	114.373
ENSGALG00000029102	chr9:6327526-6377838	ACPL2	-0.558363	-0.0135064	0.0002284	1	5.81311	8.5703	7.63578	7.39161
ENSGALG00000001957	chr20:1766291-1829587	ITCH	-0.558897	-0.324039	0.000793381	0.291424	11.2268	16.5044	10.0091	11.977
ENSGALG00000002412	chrZ:8984956-8994814	GBA2	-0.566167	-0.370147	0.00018209	0.0849947	15.0518	19.7335	15.6812	21.0069
ENSGALG00000006764	chr24:4206158-4214569	MCAM	-0.571124	-0.232338	0.000155576	0.550812	56.7771	74.2356	46.0095	55.8147
ENSGALG00000027332	chrZ:62793305-62814861	TMEM167A	-0.575198	-0.508467	0.000738111	0.0109001	26.6778	39.8829	25.7121	35.2831
ENSGALG00000000930	chr19:311532-345209	HIP1	-0.575606	-0.246387	0.000282499	0.539543	29.2081	38.3937	30.0304	36.7367
ENSGALG00000006730	chr14:7704304-7728001	PM5	-0.578653	-0.245979	0.000477236	0.561443	21.8354	28.8515	33.2825	40.5582
ENSGALG00000008378	chr12:19318976-19388311	SRGAP3	-0.582215	-0.197418	0.000724675	0.680149	5.90721	8.83454	6.67769	7.33021
ENSGALG00000012971	chr3:48200571-48242905	CCDC170	-0.586462	-0.346152	0.000887614	0.278724	11.3488	17.0144	10.7645	13.1228
ENSGALG00000014890	chr1:78835922-78848886	TNFRSF1A	-0.58691	-0.00458245	0.000317372	1	12.8701	19.3291	12.6682	12.1912
ENSGALG00000017042	chr1:170871049-170882022	UFM1	-0.594856	0.035997	9.19167e-05	0.992616	65.6847	87.6073	59.1369	59.7814
ENSGALG00000014404	chr4:74015278-74072320	GPR125	-0.597334	-0.22275	0.000979321	0.651684	7.50149	11.3769	11.5423	12.8507
ENSGALG00000001331	chr24:1570926-1580862	ST14	-0.60276	-0.245259	0.000581321	0.60057	10.4421	13.9629	8.56992	10.4893
ENSGALG00000007807	chr14:12707720-12709772	VASN	-0.604697	-0.131286	0.000752045	0.804752	18.7253	25.064	22.1222	25.1566
ENSGALG00000003247	chr26:4660731-4674975	NFYA	-0.605254	-0.123253	5.372e-05	0.782936	32.0365	48.7555	30.8629	32.1932
ENSGALG00000014012	chr23:1954482-1980118	WASF2	-0.609031	-0.154417	0.000723895	0.76546	13.1511	17.7356	25.8856	29.6898
ENSGALG00000016630	chr3:105599176-105650057	EXTL3	-0.609832	-0.26341	0.000412289	0.547004	28.0559	37.8941	37.2931	45.9946
ENSGALG00000008698	chr3:14807092-14812792	C20ORF72	-0.61071	-0.0764845	0.000323605	0.921258	30.2285	40.6412	26.0057	28.338
ENSGALG00000010938	chr2:31085290-31108843	KLHL7	-0.613772	-0.0826764	2.90139e-05	0.885784	22.0251	33.7059	25.7125	26.1032
ENSGALG00000004205	chr8:6145934-6172666	SOAT1	-0.614108	-0.183311	1.19919e-05	0.651684	24.1612	37.1024	31.3373	34.0988
ENSGALG00000002308	chrZ:72555580-72649451	COMMD10	-0.614755	-0.601558	0.0008649	0.00289697	18.851	25.5399	17.66	27.7982
ENSGALG00000008016	chr18:11015583-11049321	GRB2	-0.614775	-0.158369	0.000113932	0.727152	80.3626	108.811	101.027	116.045
ENSGALG00000017358	chr19:4247943-4248600	YWHAG	-0.619885	-0.236199	0.000142061	0.584897	43.7861	67.5033	70.5507	79.4884
ENSGALG00000004581	chr13:12431932-12443105	NDST1	-0.620043	-0.159598	3.00994e-05	0.713053	12.577	19.3809	18.3026	19.5958
ENSGALG00000015702	chrZ:66312616-66332104	LTB4DH	-0.625251	-0.350517	8.06584e-06	0.0944958	43.2729	59.143	40.9551	53.9703
ENSGALG00000015215	chr2:107310932-107345428	MAPRE2	-0.626996	0.00695897	0.000595307	1	55.8521	76.2546	64.4943	66.0385
ENSGALG00000001805	chr18:4235779-4256232	MXRA7	-0.630762	-0.0967536	0.000104548	0.874659	128.874	175.514	75.3088	83.2604
ENSGALG00000010694	chrZ:43412814-43443779	SECISBP2	-0.6313	-0.62133	0.000323605	0.00120491	14.2587	22.0494	12.7477	18.7283
ENSGALG00000016413	chr2:136280449-136356111	DEPTOR	-0.634459	-0.167992	0.00068842	0.760587	5.80675	9.01309	3.78967	4.09632
ENSGALG00000014324	chr1:75323722-75331877	SLC2A3	-0.642652	-0.350774	0.000853765	0.351485	12.9984	17.9157	15.4161	20.151
ENSGALG00000005441	chrZ:31233902-31399665	NFIB	-0.645137	-0.459051	0.000723895	0.0821982	8.77295	12.0826	9.62103	13.7048
ENSGALG00000009502	chr6:30550112-30621520	ATE1	-0.647159	-0.249586	2.36148e-05	0.517201	10.5102	16.4864	11.3645	12.915
ENSGALG00000012814	chr2:66151792-66174842	PXDC1	-0.650914	-0.100159	0.000329817	0.883933	10.1324	14.0327	9.83051	10.8921
ENSGALG00000005854	chr19:9468366-9499413	KIAA0664	-0.655403	-0.282938	2.13376e-05	0.412514	17.8166	24.7779	25.3071	31.6857
ENSGALG00000017153	chr1:178853528-178888410	RDX	-0.656741	-0.368609	6.32574e-05	0.17654	105.205	146.403	87.7529	116.197
ENSGALG00000014867	chrZ:13582352-13602973	PAIP1	-0.657152	-0.252497	5.29876e-06	0.479786	142.391	197.546	117.05	143.569
ENSGALG00000009855	chr4:29177048-29219333	TBC1D9	-0.657553	-0.224665	0.000751965	0.678607	7.57829	11.9845	12.451	13.8456
ENSGALG00000001250	chr24:1437733-1460236	APLP2	-0.657611	-0.177713	1.09793e-07	0.630726	120.371	190.364	122.859	133.395
ENSGALG00000014891	chrZ:15630609-15707360	PELO	-0.659418	-0.575208	4.31992e-05	0.00135255	4.36186	6.93658	6.3191	9.008
ENSGALG00000005158	chr9:7772106-7795487	WDFY1	-0.663099	-0.320516	1.55249e-06	0.172957	62.9882	87.7391	42.6025	54.9569
ENSGALG00000010147	chrZ:25552425-25574010	CBWD1	-0.670769	-0.645739	0.000301101	0.00131473	3.73353	5.93779	3.52947	5.31047
ENSGALG00000004444	chr11:7351097-7365112	SHCBP1	-0.671539	-0.254228	0.000886165	0.636817	6.34169	10.1073	9.00666	10.2738
ENSGALG00000015747	chr2:120783327-120809194	ZBTB10	-0.67731	-0.221817	6.80408e-05	0.645889	25.8732	41.3348	30.7379	34.2648
ENSGALG00000011934	chr1:49429016-49440222	DESI1	-0.679081	-0.12673	6.29384e-05	0.808408	25.5623	41.0478	36.558	38.1729
ENSGALG00000015551	chrZ:64830089-64898868	GRIN3A	-0.679565	-0.129261	8.8265e-06	0.776939	8.29126	11.7099	10.7376	12.1434
ENSGALG00000012944	chr1:59564531-59674959	DENND5B	-0.680698	-0.202869	0.000794463	0.723176	15.5013	21.8985	15.7846	18.6297
ENSGALG00000004937	chr12:4486142-4565885	VGLL4	-0.682344	-0.371976	2.79649e-06	0.0873813	28.309	45.4459	28.6602	35.5018
ENSGALG00000017002	chr1:168295302-168407311	FNDC3A	-0.682766	-0.262144	0.00030723	0.613686	14.9012	21.0792	17.7462	21.806
ENSGALG00000004216	chr8:6223912-6228855	TOR3A	-0.687088	-0.515303	2.98182e-05	0.0121041	24.7284	39.8108	12.4346	17.0303
ENSGALG00000002523	chrZ:9027544-9031515	CREB3	-0.687982	-0.47198	4.70685e-06	0.0107634	24.1408	34.314	26.3278	37.7339
ENSGALG00000011499	chr4:49333781-49355016	SCARB2	-0.692815	0.0360839	1.71552e-05	0.997935	13.3983	21.7151	15.0351	14.142
ENSGALG00000011248	chr2:35030728-35122053	PLCL2	-0.695315	-0.125526	0.000311638	0.843893	5.98272	8.53738	5.62567	6.30955
ENSGALG00000002696	chrZ:1078184-1081530	RPL17L	-0.700103	-0.598809	7.15701e-05	0.00345137	1078.89	1547.33	750.772	1185.32
ENSGALG00000010903	chr4:45006256-45022555	RASGEF1B	-0.700714	-0.0356021	0.000223368	1	3.84029	6.25938	5.57376	5.48861
ENSGALG00000014582	chr24:4664468-4732605	CADM1	-0.7054	-0.413771	6.32574e-05	0.13544	60.3614	86.7732	62.1384	85.3927
ENSGALG00000003642	chr14:1990040-2011428	PDGF-A	-0.707235	-0.0071405	0.000435905	1	14.2338	23.2553	22.6361	21.8673
ENSGALG00000003523	chr20:3973500-3984095	IFT52	-0.709498	0.12369	2.33143e-06	0.791189	41.6465	59.9942	33.7529	32.0802
ENSGALG00000005994	chr15:8010320-8014793	DERL3	-0.709554	0.332689	0.000528753	0.500783	12.9392	18.6142	8.04421	6.6242
ENSGALG00000026468	chr10:17041537-17094017	CHSY1	-0.710178	-0.185465	0.000372288	0.738483	7.3524	12.1293	15.7078	17.0365
ENSGALG00000001741	chr10:1688899-1714937	NPTN	-0.712115	-0.173346	1.16393e-07	0.665727	63.4456	104.227	78.2991	84.6636
ENSGALG00000016328	chr3:87829501-87837950	GSTA	-0.713681	0.00795382	9.09319e-05	1	118.674	194.126	66.6147	63.8625
ENSGALG00000002355	chr10:598369-620033	RBPMS	-0.714068	-0.0384792	0.000249999	1	15.2596	22.0941	13.07	13.947
ENSGALG00000012350	chrZ:70636824-70675122	TDRD7	-0.714947	-0.481706	0.000152199	0.0598056	4.6872	7.67993	4.71841	6.32532
ENSGALG00000001857	chr21:2478211-2493408	FAM132A	-0.71508	0.229293	1.97326e-05	0.636158	25.3345	41.5969	24.3147	20.0069
ENSGALG00000021843	chrZ:44067507-44176409	AUH	-0.718158	-0.426532	0.00031433	0.184435	14.3751	23.7756	16.0265	20.686
ENSGALG00000026300	chrZ:81357805-81358735	C9ORF105	-0.718929	-0.62982	0.000355337	0.00766204	138.777	201.759	101.326	163.581
ENSGALG00000006613	chr5:13503258-13514427	CTSD	-0.719699	-0.326993	0.000138068	0.450992	40.0732	58.347	66.2722	85.455
ENSGALG00000009856	chr1:33732560-33753110	GNS	-0.721754	-0.181409	2.77594e-07	0.665727	44.6311	73.6763	42.086	45.6333
ENSGALG00000026103	chr14:6742070-6744272	CACNG3	-0.722672	0.0297659	0.000110534	1	234.917	385.373	168.651	159.47
ENSGALG00000019468	chr2:117680875-117713123	UBE2W	-0.727486	-0.101091	0.000398205	0.904434	12.9117	18.8047	11.3658	12.6299
ENSGALG00000007956	chr2:18410965-18641995	PLXDC2	-0.727597	-0.247777	0.00088625	0.679578	10.7861	15.8204	17.4253	21.2359
ENSGALG00000012440	chr7:32812268-32916777	ZEB2	-0.728517	-0.117894	0.000154665	0.864708	16.7488	24.5758	21.3723	23.7846
ENSGALG00000008237	chrZ:78775849-78810508	GRAMD3	-0.731399	-0.660845	0.000317372	0.00461263	7.42202	10.8255	4.65354	7.59412
ENSGALG00000004710	chr10:8510696-8533995	TMOD3	-0.737535	-0.343069	0.000498607	0.49264	22.7389	37.9705	31.6424	38.1735
ENSGALG00000006083	chr10:10954012-10971823	LMNA	-0.739528	-0.109878	0.000335409	0.892923	4.18062	6.13818	2.44813	2.72798
ENSGALG00000011968	chr2:45024613-45053587	GLB1	-0.748146	-0.192804	0.000613881	0.755523	2.92399	4.35552	5.56336	6.53616
ENSGALG00000011798	chr1:48100661-48107192	HEBP1	-0.749756	0.0443088	2.57911e-06	0.983834	10.5404	17.7639	16.8297	15.6877
ENSGALG00000023872	chr17:2410446-2426122	FAM129B	-0.751179	-0.246533	2.08335e-07	0.504243	30.8958	45.968	37.2593	45.7196
ENSGALG00000010940	chr1:40046031-40123545	ACSS3	-0.753802	0.0670132	0.000119917	0.963675	9.34518	15.798	5.93533	5.43822
ENSGALG00000012726	chr1:54869422-54879269	HSP90B1	-0.755756	-0.08303	9.78002e-13	0.82355	359.748	536.244	306.943	336.42
ENSGALG00000011148	chr5:48046013-48063255	HHIPL1	-0.760703	-0.655611	8.13153e-05	0.0033709	25.8833	38.5308	14.6795	23.9324
ENSGALG00000003135	chr6:8174621-8516386	CHANK3	-0.768079	-0.34526	0.000120382	0.45818	6.36299	10.8626	9.32742	11.2724
ENSGALG00000014942	chrZ:24061464-24065315	NSA2	-0.768709	-0.62745	1.7614e-05	0.00246115	88.9551	133.65	75.6067	121.519
ENSGALG00000016417	chr2:136256810-136267623	DSCC1	-0.770671	-0.245298	3.9525e-07	0.550812	32.0229	54.5481	26.6989	30.3783
ENSGALG00000007843	chr4:12768458-12843495	ATRX	-0.77276	-0.296545	0.000114053	0.58189	10.5218	18.0533	29.5693	34.4977
ENSGALG00000014692	chrZ:56036834-56059845	LMNB1	-0.774272	-0.439096	6.92128e-07	0.0379686	26.2961	39.699	38.6984	53.8679
ENSGALG00000015372	chrZ:53307242-53309110	RBF	-0.774356	-0.599981	1.56003e-05	0.00505938	268.219	405.265	168.628	266.298
ENSGALG00000017247	chr1:188219968-188248544	PRCP	-0.774492	-0.177786	5.28931e-05	0.760068	28.1732	42.4276	33.5977	39.271
ENSGALG00000019961	chr3:56057448-56071315	C6ORF192	-0.775186	-0.0382188	5.73884e-06	0.999197	23.6123	35.5118	19.9852	21.2697
ENSGALG00000005294	chr5:6774140-6845804	PPFIBP2	-0.775701	-0.0943978	1.12508e-05	0.898894	14.5309	24.869	14.6211	14.899
ENSGALG00000027714	chrZ:63193920-63278297	ATG10	-0.776044	-0.62195	1.24188e-05	0.00208007	5.53216	9.48281	6.27379	9.27493
ENSGALG00000026222	chr2:135233742-135377756	NA	-0.777091	-0.410335	0.000295732	0.296478	13.9518	21.1359	21.3227	29.1073
ENSGALG00000001143	chr24:875644-941433	TNIP1	-0.780072	-0.363602	0.000216507	0.442537	14.7963	25.5161	32.4907	39.7603
ENSGALG00000012585	chrZ:39839861-39870812	UBQLN1	-0.780774	-0.594003	1.9128e-06	0.00170231	10.8352	16.4373	10.4042	16.247
ENSGALG00000001954	chrZ:70409003-70417424	APTX	-0.781752	-0.650354	0.000152964	0.00698917	15.1654	26.0364	14.2616	21.635
ENSGALG00000011581	chr5:50610381-50708576	KIF26A	-0.782609	-0.326439	4.73625e-05	0.483528	8.87273	15.3879	16.295	19.4571
ENSGALG00000027247	chr2:39178221-39184075	EOMES	-0.783131	0.178686	0.000282888	0.772021	1.32755	2.29638	1.89613	1.60728
ENSGALG00000027963	chrZ:61059201-61062815	COX7C	-0.78435	-0.606441	2.26765e-05	0.00639012	59.8912	103.371	51.0116	75.1941
ENSGALG00000003628	chr10:3757957-3900821	TLN2	-0.78537	-0.445654	0.000459757	0.278724	10.0426	17.3741	17.166	22.1663
ENSGALG00000003429	chr8:5190326-5294154	PBX1A	-0.786855	-0.153266	1.13012e-06	0.759762	10.8533	18.8596	34.7148	36.8744
ENSGALG00000015617	chrZ:63183170-63185001	RPS23	-0.789293	-0.612115	9.43019e-06	0.00379988	1007.37	1536.73	695.93	1108.68
ENSGALG00000020805	chr8:13940034-13942605	LRRC8D	-0.793022	-0.237077	2.27071e-07	0.564646	7.87513	13.6915	12.1587	13.7309
ENSGALG00000018874	chrZ:81101070-81177259	SNX24	-0.794617	-0.602133	1.14349e-05	0.00460429	15.3113	23.4451	15.4642	24.3559
ENSGALG00000005070	chr6:14941844-14956153	AP3M1	-0.794841	-0.197977	4.23265e-09	0.627368	84.7059	129.618	93.3793	110.643
ENSGALG00000015729	chrZ:66635457-66700595	LPAR1	-0.795077	-0.212311	3.59223e-06	0.674797	25.7245	39.3764	25.9401	31.097
ENSGALG00000016289	chr3:86249529-86545594	DST	-0.796393	-0.247312	9.03892e-05	0.669328	2.9599	4.55131	3.49112	4.23648
ENSGALG00000007685	chr24:5601464-5612457	BCL9L	-0.797285	-0.384358	0.000767342	0.48244	4.41532	6.7805	7.53987	10.073
ENSGALG00000014651	chrZ:59512156-59516246	LYSMD3	-0.800994	-0.613642	0.000122125	0.0151689	5.84672	8.97553	5.04841	7.93808
ENSGALG00000009714	chr4:25012881-25021145	CBR4	-0.801203	-0.0526252	3.81537e-05	0.984667	21.255	32.6607	12.7514	13.6872
ENSGALG00000000761	chr1:192620178-192621237	TSKU	-0.801905	-0.204017	6.25246e-05	0.71786	10.6964	18.7636	16.3321	17.9761
ENSGALG00000005337	chrZ:81065451-81098201	SNX2	-0.802422	-0.414274	9.75838e-09	0.0306251	48.5463	85.1094	64.6424	82.8962
ENSGALG00000012721	chr2:62174549-62183690	TRNAU1AP	-0.803559	0.043328	2.80194e-07	0.984667	38.6602	67.4302	43.1157	40.3848
ENSGALG00000013605	chr2:89919459-90090496	LRRC16A	-0.806471	-0.243525	3.24185e-08	0.536486	23.5825	41.2998	33.2841	37.6927
ENSGALG00000007393	chr15:9794820-9817552	SUDS3	-0.808195	-0.173637	2.56008e-09	0.67608	33.6291	58.8628	36.5854	39.6662
ENSGALG00000012108	chr4:57434842-57469617	ENPEP	-0.809273	-0.0174964	0.000288717	1	6.38623	11.2678	24.6272	23.9239
ENSGALG00000001000	chr17:9591906-9595959	HSPA5	-0.809715	0.0362982	3.05805e-12	0.979844	273.397	478.601	273.265	256.471
ENSGALG00000000620	chr23:590533-593799	FABP3	-0.811202	0.11322	6.76647e-05	0.888319	105.543	162.44	52.7685	50.6834
ENSGALG00000026048	chr2_AADN03009825_random:20-5084	NA	-0.814042	-0.371904	0.000108973	0.399461	8.54219	13.2579	14.7686	19.6754
ENSGALG00000002764	chr9:9788143-9809727	ATP1B3	-0.81426	-0.140326	2.15078e-09	0.73956	70.016	108.732	91.8475	104.308
ENSGALG00000011103	chr5:45742522-45782353	PAPOLA	-0.81494	-0.434131	4.83906e-09	0.0191931	67.6048	104.845	71.5363	99.3193
ENSGALG00000011574	chr2:42194623-42206589	PIK3R4	-0.815807	-0.29696	0.000248715	0.627422	6.49841	10.1325	9.32479	11.7251
ENSGALG00000014768	chrZ:20491982-20512644	SGTB	-0.816817	-0.424663	2.80194e-07	0.0675921	10.7519	18.9746	9.05097	11.6519
ENSGALG00000010885	chr4:44313411-44349074	BMP2K	-0.824489	-0.354839	7.85957e-05	0.471895	9.3029	14.5572	13.3468	17.4428
ENSGALG00000011181	chr2:34425409-34430988	FKBP14	-0.825839	-0.220087	1.76932e-06	0.665727	67.9809	120.506	53.4472	59.7006
ENSGALG00000001329	chr23:2560592-2619591	EPB41	-0.829082	-0.379903	0.000155576	0.453131	17.367	27.2499	20.7469	27.5581
ENSGALG00000016568	chr1:121691153-121725648	MOSPD2	-0.832371	-0.511473	2.39621e-08	0.00475689	8.22196	14.6366	11.0169	15.0367
ENSGALG00000003168	chrZ:9567396-9601423	MTMR12	-0.832465	-0.625171	6.64932e-07	0.00116454	7.27225	11.3789	6.3492	10.1051
ENSGALG00000009702	chr1:71512004-71526642	NA	-0.833067	-0.152233	0.000344001	0.839569	9.80179	17.4675	12.0813	12.8113
ENSGALG00000002763	chr7:2280809-2296210	FRZB	-0.83501	-0.156184	5.64369e-09	0.724197	87.9124	138.295	74.5571	86.1326
ENSGALG00000003601	chr26:5244544-5281001	ATP2B4	-0.837305	-0.263804	5.59543e-06	0.61701	14.6145	23.1169	28.7948	35.3805
ENSGALG00000004610	chr15:6102035-6113781	SH2B3	-0.838492	-0.394474	0.00085978	0.491506	4.37935	6.91936	5.26599	7.12396
ENSGALG00000026600	chr3:39856095-39877680	C1orf198	-0.838639	-0.0048729	1.21067e-10	1	30.0199	47.4815	42.2363	43.7408
ENSGALG00000002053	chr19:4311543-4327912	POR	-0.839372	-0.201647	1.57441e-10	0.607584	77.0436	121.445	47.1232	56.1497
ENSGALG00000021316	chr11:2960314-3007093	SLC12A4	-0.842005	-0.108437	5.68337e-09	0.830488	30.5196	48.1991	28.4306	31.5508
ENSGALG00000016462	chr3:98778413-98780948	MYCN	-0.842181	0.216553	3.03911e-07	0.648302	14.451	25.9267	26.4806	21.8555
ENSGALG00000011555	chr3:43397389-43529207	QKI	-0.842738	-0.391094	0.000363301	0.482351	39.1112	70.3106	84.1626	104.583
ENSGALG00000027788	chr4:23336495-23382106	CPE	-0.842995	0.0657225	9.00242e-10	0.925078	13.7629	21.7864	11.0779	10.9371
ENSGALG00000008518	chr17:1933419-1939035	NA	-0.846554	-0.317078	0.000150952	0.629819	2.77398	4.98375	1.46883	1.76003
ENSGALG00000007777	chr7:9056253-9171575	SLC39A10	-0.84733	-0.537033	0.000363301	0.136411	7.23677	13.072	11.3756	15.6493
ENSGALG00000014725	chrZ:17875188-17884256	PLK2	-0.848171	-0.642167	0.000265384	0.0322372	8.12461	12.8903	4.17376	6.73009
ENSGALG00000016083	chr2:130946458-131114196	ANGPT1	-0.848323	-0.0460791	0.000153345	0.99987	1.85149	2.96436	3.44232	3.6673
ENSGALG00000017248	chr1:188266497-188275287	RAB30	-0.851424	-0.46476	1.56003e-05	0.139251	26.7698	42.623	19.2152	27.1683
ENSGALG00000009594	chr9:21904933-21912426	RARRES1	-0.851562	-0.0996674	0.000131723	0.923923	60.6874	110.579	84.1542	87.7987
ENSGALG00000012589	chrZ:39926481-39935003	C9orf64	-0.859313	-0.579158	5.38267e-06	0.0126048	7.88846	12.6278	8.90003	13.7996
ENSGALG00000016633	chr3:105781723-105832659	HMBOX1	-0.860087	-0.371679	0.000557333	0.54343	7.84773	14.2777	14.2513	17.4961
ENSGALG00000015403	chr1:88543353-88765491	EPHA3	-0.860866	-0.472228	1.046e-05	0.120936	10.2018	16.2929	10.8057	15.3839
ENSGALG00000004001	chr13:11378039-11390962	LARP1	-0.862253	-0.432884	0.000819628	0.459096	19.3233	31.1096	49.1475	67.5828
ENSGALG00000015765	chr4:85000643-85030294	POLR1A	-0.862903	-0.30257	4.2054e-08	0.401792	10.2037	16.3714	12.2891	15.5482
ENSGALG00000014696	chrZ:1489180-1498572	ZBTB7C	-0.865343	-0.484725	4.80355e-06	0.072828	3.7236	5.98144	4.69887	6.80799
ENSGALG00000005800	chrZ:7369272-7399809	DCAF12	-0.865911	-0.249191	4.74252e-11	0.449106	47.4005	86.2366	50.1106	57.0912
ENSGALG00000026192	chrZ:50468933-50526465	ST8SIA4	-0.869781	-0.416097	0.000215113	0.41393	3.22484	5.90422	4.38615	5.58295
ENSGALG00000004425	chrZ:22581911-22618186	SCAMP1	-0.87062	-0.432197	5.74739e-05	0.271811	9.79705	15.8699	18.7476	25.9588
ENSGALG00000026521	chrUn_JH375571:85-2102	NA	-0.873998	-0.2656	0.000342801	0.697013	10.5336	17.0418	8.35984	10.4651
ENSGALG00000009825	chr1:33468636-33541359	SRGAP1	-0.874159	-0.317922	1.28975e-08	0.323368	24.7579	39.9837	20.9394	26.8153
ENSGALG00000014907	chr3:62847767-62894456	DCBLD1	-0.876269	-0.415233	4.23675e-06	0.213178	8.17126	15.0502	15.0433	19.1154
ENSGALG00000015451	chrZ:55321454-55373334	ZNF462	-0.879353	-0.766974	0.000301434	0.0068989	8.82862	14.3074	12.4573	21.6721
ENSGALG00000000604	chr23:539358-544026	NKAIN1	-0.880328	-0.252434	0.000255221	0.699704	10.6788	19.659	19.5521	22.2921
ENSGALG00000010581	chr5:40218336-40245761	SEL1L	-0.881511	-0.371747	0.000182264	0.522269	10.0574	18.5932	22.4896	27.5673
ENSGALG00000014041	chr1:67684515-67720396	RASSF8	-0.883657	-0.530951	3.86253e-07	0.0188408	23.3942	38.0599	20.4567	30.3143
ENSGALG00000007041	chr4:8906960-8943986	HDX	-0.883984	-0.39031	0.000669322	0.538715	3.64951	6.75525	5.76803	7.18347
ENSGALG00000000253	chrZ:46646707-46660697	SLC25A46	-0.884403	-0.493671	4.11285e-06	0.0704392	7.28662	13.4702	8.92201	12.0189
ENSGALG00000010232	chr5:37158584-37161565	VRTN	-0.885698	-0.0822024	5.09427e-07	0.911576	2.22051	3.61054	3.92135	4.30343
ENSGALG00000028265	chr17:6878956-6889748	SURF4	-0.885743	-0.287223	1.8762e-08	0.460455	59.5586	97.2817	89.0641	111.456
ENSGALG00000009722	chr2:24085821-24251013	DYNC1I1	-0.886744	-0.308394	0.000572843	0.654274	2.79671	5.20801	3.70207	4.39339
ENSGALG00000010320	chr1:39409647-39479066	PAWR	-0.892595	-0.505381	0.000997262	0.323368	11.8485	22.0406	18.1175	24.3147
ENSGALG00000008418	chr5:23200236-23205076	GYLTL1B	-0.89839	-0.364566	2.58527e-11	0.082334	43.085	80.3623	31.5109	38.988
ENSGALG00000002414	chr6:3826267-3865512	TSPAN14	-0.899885	-0.38688	0.000416624	0.536486	5.87425	9.69433	12.0906	16.1187
ENSGALG00000017331	chr1:194098030-194256622	GDPD5	-0.900323	-0.404656	5.0027e-09	0.0875939	12.0825	19.9177	10.7891	14.7604
ENSGALG00000016311	chr2:138436989-138444511	TRIB1	-0.900708	-0.469547	0.000729633	0.358058	7.05161	11.7004	12.451	17.7961
ENSGALG00000006973	chr6:20638214-20730717	BLNK	-0.902241	-0.503605	1.8788e-06	0.0657564	7.60051	12.4543	4.5615	6.69602
ENSGALG00000009692	chr4:24926505-24997559	SH3RF1	-0.903331	-0.352458	0.000130759	0.559456	3.91206	7.34373	5.64937	6.84495
ENSGALG00000009507	chr5:28086529-28129476	PLEKHH1	-0.904971	-0.68012	0.000188709	0.0278489	9.47223	17.7085	7.31917	11.1361
ENSGALG00000008096	chr6:22720694-22801702	SUFU	-0.906328	-0.229167	4.08924e-06	0.69143	27.9102	52.3765	37.7962	42.1204
ENSGALG00000016883	chr1:143960154-144042261	DOCK9	-0.90672	-0.186605	1.93169e-05	0.772835	6.64686	11.0043	8.62328	10.0224
ENSGALG00000028685	chr2:78899837-78901559	NA	-0.906785	-0.33071	0.000592154	0.646821	53.6884	100.831	74.9293	89.1958
ENSGALG00000002896	chr3:56656446-56707127	ENPP1	-0.908504	-0.212623	0.000882665	0.772503	0.727035	1.20964	1.2571	1.50104
ENSGALG00000016639	chr3:105851265-105973615	KIF13B	-0.909228	-0.55497	1.50762e-05	0.0601054	4.45925	8.35042	4.08447	5.70201
ENSGALG00000003551	chr26:5204577-5209509	PRELP	-0.913066	0.133727	1.35129e-06	0.83768	17.4719	29.0045	13.3532	12.6644
ENSGALG00000008113	chr7:9822435-9943072	PLCL1	-0.917056	-0.302311	3.43116e-06	0.576573	9.19142	17.4029	13.9152	16.3249
ENSGALG00000000362	chr26:629080-649588	NAV1	-0.917442	-0.407318	2.95011e-06	0.278724	9.80841	18.5946	24.4925	30.954
ENSGALG00000011549	chr1:46574631-46987937	ANKS1B	-0.917454	0.0265591	0.000580118	1	1.80673	3.41927	1.78783	1.67608
ENSGALG00000027154	chrZ:58207359-58208604	NA	-0.919043	-0.221988	0.000592648	0.760587	3.74932	6.26612	12.2419	14.7934
ENSGALG00000003066	chrZ:380953-391792	FECH	-0.919266	-0.835395	0.000354462	0.00250037	4.71816	7.91718	8.20524	14.9354
ENSGALG00000011331	chr8:27956040-27970725	CTH	-0.922263	-0.245431	1.33922e-08	0.605645	60.5973	115.597	66.6902	76.2578
ENSGALG00000014371	chr3:37061028-37073707	LGALS8	-0.922336	-0.188815	1.20093e-08	0.702121	16.1399	26.9488	11.3644	13.4209
ENSGALG00000008961	chr1:22669169-22806015	PTPRZ1	-0.925243	-0.775512	0.000484207	0.0121276	0.862075	1.44622	1.17672	2.07343
ENSGALG00000013297	chr5:3526416-3559728	BBOX1	-0.927798	-0.0434985	9.15743e-06	1	6.18639	10.4312	7.01154	7.43125
ENSGALG00000027458	chr20:5426990-5427653	NA	-0.928366	-0.113133	5.03229e-07	0.874286	22.7227	43.215	22.4145	23.3818
ENSGALG00000014682	chrZ:56844263-56903872	CAST	-0.929871	-0.345135	1.1204e-08	0.289893	17.2295	28.9414	16.0898	20.9554
ENSGALG00000004620	chr8:7449295-7493463	LAMC1	-0.93068	-0.527005	0.000713654	0.312506	60.8953	102.568	117.215	171.634
ENSGALG00000015109	chrZ:34446876-34509726	TJP2	-0.931751	-0.346534	5.22302e-13	0.0889097	24.1492	40.639	23.194	30.4401
ENSGALG00000026981	chr3:53599351-53647508	NHSL1	-0.932419	-0.456911	2.10234e-05	0.26316	9.64992	18.5142	13.335	17.3848
ENSGALG00000005403	chr19:8166411-8187734	DHRS11	-0.936178	-0.205337	1.41632e-10	0.639582	18.1451	30.6352	19.1456	22.7535
ENSGALG00000001892	chr18:4317486-4324555	CYGB	-0.938863	-0.303735	9.94915e-05	0.641197	11.9155	22.9841	23.0706	27.1712
ENSGALG00000010956	chr7:19154459-19185811	TTC21B	-0.940856	-0.460655	3.26283e-06	0.178009	7.28122	12.2743	6.56076	9.24383
ENSGALG00000023379	chrZ:23350632-23353611	F2RL2	-0.941964	-0.718382	8.06704e-05	0.0108884	6.43423	12.369	9.18445	14.5725
ENSGALG00000023113	chr5:37363124-37365789	PROX2	-0.943571	-0.471025	0.000336939	0.424674	5.29651	8.9548	2.36797	3.40774
ENSGALG00000015132	chr2:104449183-104562821	CDH2	-0.944145	-0.254085	0.000131723	0.722048	97.2853	187.799	247.967	283.041
ENSGALG00000014690	chrZ:56515929-56567793	SLC12A2	-0.944229	-0.769692	0.000103363	0.00721054	7.59751	14.626	11.5314	18.6028
ENSGALG00000012336	chr3:46388674-46489008	STXBP5	-0.944444	-0.328595	3.55508e-06	0.530422	3.91063	6.64909	4.11051	5.29504
ENSGALG00000010118	chr5:36277201-36335031	MIPOL1	-0.946512	-0.208472	0.000479612	0.789329	10.1524	17.2962	13.5269	15.9513
ENSGALG00000015792	chr1:102362465-102371203	ADAMTS1	-0.947483	-0.275983	4.61935e-11	0.430334	13.6458	26.3917	13.7129	15.8939
ENSGALG00000021772	chr6:21042709-21042798	gga-mir-202	-0.947997	-0.641375	2.67653e-05	0.0413351	380.954	646.605	73.256	119.044
ENSGALG00000009626	chr5:28899074-28914708	THBS1	-0.95024	-0.123692	3.31875e-10	0.802873	18.7134	31.8841	30.2691	33.9957
ENSGALG00000013085	chr1:62933510-63081609	PTPRO	-0.956996	-0.461434	5.28931e-05	0.314823	5.82058	10.0544	17.6561	24.9058
ENSGALG00000019261	chr1:70002407-70079769	ARHGAP8	-0.958382	-0.18766	0.000534276	0.83586	5.98017	10.2433	3.31605	3.87936
ENSGALG00000002009	chrZ:8422479-8433634	FANCG	-0.962136	-0.689168	3.34394e-06	0.00525384	7.14561	13.8549	7.66442	11.928
ENSGALG00000012628	chrZ:42038941-42061948	HABP4	-0.963923	-0.155076	1.09385e-06	0.804788	5.57481	10.8789	4.62335	4.96146
ENSGALG00000024346	chr23:1850122-1854951	FAM46B	-0.967106	-0.223959	8.65687e-09	0.652607	8.76645	17.152	10.8438	12.1649
ENSGALG00000008206	chr15:11340778-11343535	TESC	-0.968906	0.141165	3.55554e-06	0.847544	43.66	85.046	42.3257	37.2158
ENSGALG00000001843	chrZ:1785432-1810495	PIAS2	-0.973742	-0.72561	1.0525e-05	0.00475689	6.95692	12.0648	11.5843	19.6002
ENSGALG00000021679	chr28:1962062-1966197	SF3A2	-0.973824	0.0315549	1.93917e-07	1	134.921	232.962	106.993	109.175
ENSGALG00000002023	chrZ:8437660-8449236	PIGO	-0.974456	-0.664815	0.000580118	0.091835	2.78663	4.79961	3.92947	6.37016
ENSGALG00000015709	chr4:83450303-83469111	TACC3	-0.975172	-0.128068	3.98024e-14	0.763788	71.5953	140.614	85.2291	89.4939
ENSGALG00000012278	chr4:59791982-59835703	EMCN	-0.97662	-0.272468	2.41213e-09	0.541755	15.3785	30.3198	22.0902	25.6375
ENSGALG00000023157	chrZ:45811318-45828704	REEP5	-0.97793	-0.480996	2.18047e-10	0.0212404	243.783	479.493	187.333	252.299
ENSGALG00000023243	chr5:25458304-25463132	NA	-0.982581	-0.340801	3.04059e-06	0.532449	13.257	26.3998	17.0751	20.6811
ENSGALG00000004956	chr11:10450874-10471700	GPI	-0.983276	0.0658523	1.87236e-12	0.93057	138.208	273.455	192.224	176.581
ENSGALG00000014138	chr4:66200754-66242146	NFXL1	-0.983786	-0.47262	4.79153e-05	0.313428	5.32748	10.472	8.04517	10.5779
ENSGALG00000007710	chr4:12192592-12200806	NA	-0.992388	-0.305728	8.54139e-07	0.589174	43.2526	75.7605	38.2646	48.7657
ENSGALG00000014072	chr5:21455062-21473619	TSPAN18	-0.992629	-0.450985	0.000210689	0.45818	12.678	22.4179	19.5616	27.3579
ENSGALG00000015849	chr3:77166448-77331130	ME1	-0.993013	0.0634785	9.5348e-08	0.966549	3.66328	6.44114	5.41281	5.38412
ENSGALG00000014836	chr2:100654003-100689646	LPIN2	-0.996587	-0.435201	1.87831e-05	0.378255	5.15341	10.3141	8.79174	11.305
ENSGALG00000010910	chr2:30757165-30909032	RAPGEF5	-1.0071	-0.426037	2.58739e-08	0.171188	4.74971	8.43618	4.23175	5.86062
ENSGALG00000012158	chr2:47875371-47923403	NA	-1.00873	-0.141011	1.39887e-13	0.749775	42.0675	74.4864	44.7075	50.8246
ENSGALG00000023444	chr4:23229649-23232411	NA	-1.00921	-0.522097	0.000375071	0.201057	4.20719	7.53123	10.2976	15.1423
ENSGALG00000013911	chr1:71546271-71571545	ZC3HAV1	-1.01487	-0.00154918	5.9842e-12	1	13.8899	24.7603	6.60033	6.80174
ENSGALG00000002419	chrZ:6804919-6961626	KIAA1328	-1.01614	-0.920622	0.000267999	0.0021668	0.946478	1.69439	0.999448	1.94428
ENSGALG00000004769	chr6:11510432-11530618	PSAP	-1.01718	-0.123425	3.50269e-20	0.727152	209.768	374.793	190.624	214.412
ENSGALG00000016917	chr1:153666740-153675265	CLN5	-1.02198	-0.218986	4.46637e-07	0.713053	6.9122	14.0738	10.2077	11.4139
ENSGALG00000016294	chr3:86888513-86960499	HMGCLL1	-1.02511	-0.0338459	4.19122e-05	1	8.03982	16.3014	8.76698	8.64211
ENSGALG00000017417	chr18:2180733-2183708	USP43	-1.03954	-0.289602	4.05476e-08	0.607737	15.1975	31.1389	7.22517	8.50244
ENSGALG00000009021	chr8:18155674-18221761	SIAT7E	-1.04107	-0.11345	4.91703e-07	0.883933	3.17196	5.76673	7.11394	7.93704
ENSGALG00000015710	chr4:83472172-83479539	TMEM129	-1.04109	-0.23126	6.32038e-12	0.613686	9.54697	17.3818	6.90655	8.35836
ENSGALG00000001197	chr24:1342231-1370038	BARX2B	-1.04244	-0.384607	2.21378e-06	0.517425	12.375	25.385	2.15865	2.71128
ENSGALG00000015345	chr3:67545633-67588418	AIM1	-1.04245	-0.503066	0.000200023	0.34512	0.633399	1.31319	1.11393	1.50004
ENSGALG00000027665	chr1:50534582-50544913	SYNGR1	-1.04307	-0.376727	2.51133e-05	0.548608	10.5445	19.2025	22.5043	29.8649
ENSGALG00000011511	chr5:50128408-50229625	CKB	-1.04557	-0.394153	1.20989e-11	0.124686	246.826	507.836	162.122	205.6
ENSGALG00000005223	chr2:1340186-1469658	ADCYAP1R1	-1.04892	-0.166905	0.000293903	0.867031	3.12485	5.73515	8.01318	9.16092
ENSGALG00000012615	chrZ:41334430-41506455	C9ORF3	-1.0514	-0.789616	1.43239e-05	0.00432501	1.77816	3.70828	2.29804	3.81413
ENSGALG00000000244	chrZ:46356141-46521698	CAMK4	-1.05221	-0.403758	0.000322748	0.604224	2.4236	4.45557	2.16258	2.95111
ENSGALG00000000843	chr28:1978405-2033934	DOT1L	-1.05305	-0.437095	3.74112e-05	0.472963	4.88744	10.1762	8.90749	11.3951
ENSGALG00000009512	chr2:23431044-23434937	TFPI2	-1.05516	0.0361762	4.25252e-12	0.99844	85.9524	178.55	100.207	93.9567
ENSGALG00000006104	chr10:10980737-11157843	ADAMTSL3	-1.05596	-0.320878	0.000534458	0.702466	2.12601	3.93808	5.10861	6.48933
ENSGALG00000014859	chrZ:13472983-13485439	ZNF131	-1.05763	-0.84385	1.01422e-05	0.00180492	5.02058	10.4104	6.45954	11.0114
ENSGALG00000015446	chr1:91027332-91088674	POU2F1	-1.05797	-0.192549	3.30066e-06	0.760112	1.25675	2.31791	6.20396	7.28336
ENSGALG00000001813	chr6:31076-35916	NA	-1.06064	-0.723943	2.61968e-05	0.0306251	10.2131	18.6519	4.61646	7.85588
ENSGALG00000008978	chr7:13818411-13852740	ITGA4	-1.06372	-0.477436	0.000222303	0.485674	5.61536	11.7879	6.43526	8.47445
ENSGALG00000015744	chr2:120668872-120704236	TPD52	-1.0677	-0.0953694	4.89573e-14	0.864708	78.0007	144.031	82.9404	91.96
ENSGALG00000011488	chr2:40982491-41010218	CMTM7	-1.07015	0.0396167	2.4138e-12	0.991612	7.54998	15.846	10.8452	10.1378
ENSGALG00000014649	chrZ:59539748-59548859	MBLAC2	-1.07017	-0.583952	7.0796e-05	0.187733	1.22257	2.25933	1.08347	1.68318
ENSGALG00000011608	chr5:51400762-51422756	INF2	-1.07069	-0.287402	4.46633e-07	0.64306	4.16909	8.72939	4.55168	5.28536
ENSGALG00000005814	chrZ:7513493-7521902	KIAA1161	-1.07199	-0.0627667	0.000632507	0.99885	1.43489	3.02278	3.68836	3.67013
ENSGALG00000012601	chrZ:40626023-40660180	GOLM1	-1.07331	-0.69574	6.83968e-07	0.00550589	5.36498	9.99257	12.2786	20.3636
ENSGALG00000002371	chrZ:8842283-8859327	RUSC2	-1.0832	-0.29962	1.97326e-05	0.680946	1.23781	2.64003	1.30034	1.53947
ENSGALG00000007334	chr14:10058942-10084174	ABAT	-1.08488	-0.318351	1.44307e-05	0.654588	8.04858	17.2346	12.321	14.638
ENSGALG00000014911	chrZ:16062782-16259554	ARL15	-1.08504	-0.608906	0.000307405	0.220575	7.57865	16.1432	20.1759	29.099
ENSGALG00000002192	chr8:2019147-2076592	PTPRC	-1.08523	-0.35226	2.82474e-05	0.629819	1.77853	3.79016	2.03361	2.47581
ENSGALG00000000694	chr27:1387802-1407128	FMNL1	-1.08592	-0.339478	0.000129719	0.666221	1.20777	2.56417	1.42713	1.73498
ENSGALG00000002165	chrZ:8532114-8713636	UNC13B	-1.09097	-0.534057	3.59835e-06	0.168232	2.80224	5.99641	5.1782	7.11735
ENSGALG00000015443	chrZ:54866068-54882250	FKTN	-1.09179	-0.857085	1.3677e-05	0.00239797	3.50113	7.48551	4.24919	7.32164
ENSGALG00000000273	chrZ:47266589-47438863	FER	-1.09416	-0.885395	9.84017e-05	0.00695837	4.55392	8.58643	6.60129	12.4097
ENSGALG00000007895	chr5:18566513-18666428	LDLRAD3	-1.09815	-0.490482	0.0006537	0.514711	5.66487	10.6953	11.9948	17.1652
ENSGALG00000006742	chr24:4026450-4070183	PVRL1	-1.10216	-0.521451	2.01064e-10	0.0240971	12.4826	26.8155	23.7203	32.4695
ENSGALG00000000886	chr11:398244-401837	CCDC113	-1.10494	-0.0926806	0.000503534	0.974972	1.73432	3.29499	1.56717	1.71741
ENSGALG00000028770	chr7:25068117-25068894	INHBB	-1.11336	-0.911308	2.78296e-06	0.0012183	19.1707	41.4315	5.75147	10.4389
ENSGALG00000005061	chr19:7107094-7162124	PPM1E	-1.11536	-0.315005	6.07044e-05	0.688271	3.46747	6.64818	6.62834	8.40449
ENSGALG00000027415	chr18:10769811-10777868	GRIN2C	-1.12899	-0.5241	7.58693e-06	0.287509	4.86597	9.34222	2.31009	3.43358
ENSGALG00000017199	chr1:184236228-184401679	MAML2	-1.13216	-0.423381	7.76327e-06	0.49731	7.48169	14.5275	19.5917	26.7248
ENSGALG00000021838	chr2:630662-639674	NA	-1.13394	-0.291499	2.43735e-05	0.70503	43.9383	85.1938	86.8925	108.312
ENSGALG00000014846	chrZ:13039224-13121429	OXCT1	-1.13929	-0.701006	1.7614e-05	0.0583601	32.0932	71.0835	50.9509	78.1975
ENSGALG00000028186	chr1:62779915-62887409	RERG	-1.14228	-0.163545	5.372e-05	0.879865	9.28533	20.5218	8.43317	9.05096
ENSGALG00000028043	chr6:19667554-19808707	PLCE1	-1.14619	-0.482073	0.000216448	0.534137	3.01393	5.8872	4.26488	6.04803
ENSGALG00000007038	chr17:3219824-3482002	ASTN2	-1.14867	-0.241384	6.85264e-16	0.543208	13.004	25.5567	23.0765	28.1575
ENSGALG00000004448	chr8:6700428-6705652	FAM5B	-1.14906	-0.777329	1.85858e-05	0.0298732	2.89631	6.41509	1.53427	2.52578
ENSGALG00000017379	chr8:20411938-20415349	LURAP1	-1.1547	-0.16568	0.000541903	0.893345	2.14938	4.81329	3.00486	3.26422
ENSGALG00000020703	chr7:19657870-19705480	GRB14	-1.15884	0.331487	3.80917e-06	0.67872	3.2638	7.23352	0.78875	0.60494
ENSGALG00000011831	chr4:52293414-52334335	ANKRD50	-1.1616	-0.287427	4.26446e-11	0.558928	6.68836	13.243	10.8914	13.6323
ENSGALG00000016114	chr2:135902062-135921714	TNFRSF11B	-1.16422	-0.384474	2.57078e-12	0.223326	7.32487	14.5018	5.06939	6.82858
ENSGALG00000014004	chr3:56980128-57075289	EPB41L2	-1.16442	-0.249531	2.03579e-11	0.636216	7.86273	15.5431	10.3611	12.6091
ENSGALG00000009538	chr5:28165237-28170987	NA	-1.17098	-0.213691	4.82637e-14	0.652222	14.7063	33.0884	15.4529	17.1563
ENSGALG00000011414	chr1:45540151-45553445	AMDHD1	-1.17527	0.0108149	3.46678e-08	1	1.22745	2.44089	0.859482	0.88292
ENSGALG00000010780	chr2:27405081-27470669	ER81	-1.17564	-0.48691	9.2887e-17	0.00826575	11.8272	23.5589	12.7073	18.3192
ENSGALG00000024296	chr24:1423052-1430887	NA	-1.17683	-0.187281	0.000794194	0.887517	2.36239	5.32848	2.0406	2.25429
ENSGALG00000011659	chr3:44881986-44889927	ACAT2	-1.17938	-0.086394	7.63285e-15	0.899433	56.3876	127.782	52.7908	54.1602
ENSGALG00000000835	chr28:1967284-1973793	PLEKHJ1	-1.18145	-0.472219	7.56149e-19	0.00641392	21.411	48.5232	20.9026	27.8467
ENSGALG00000008628	chr5:24206915-24208313	NA	-1.18226	-0.122847	7.42939e-05	0.930596	1.81087	4.12006	2.88101	3.00374
ENSGALG00000026998	chr6:19135176-19169965	HTR7	-1.18421	-0.220062	0.00026749	0.803439	0.291108	0.583671	0.574189	0.692446
ENSGALG00000009005	chr8:17981315-18067317	AK5	-1.18509	-0.256354	5.15331e-05	0.75379	1.18196	2.70925	2.87328	3.27818
ENSGALG00000008204	chrZ:78721888-78735286	FEM1C	-1.18699	-0.969138	0.000867758	0.0205031	1.85493	3.72673	2.94049	5.85562
ENSGALG00000013146	chr1:20283171-20512301	PLXNB2	-1.18874	-0.535455	3.67056e-05	0.388156	4.18538	8.46949	10.8573	15.9918
ENSGALG00000008006	chr4:13284674-13339214	CAPN6	-1.18941	-0.387455	1.52458e-08	0.453131	25.5143	58.2296	25.3346	31.4833
ENSGALG00000003855	chr20:5420257-5426885	SRC	-1.19109	-0.346722	1.18046e-14	0.255022	18.6116	37.4856	18.3292	24.0592
ENSGALG00000014463	chr3:36948210-37014188	ACTN2	-1.19412	-0.0602445	0.000256595	1	0.757668	1.7286	0.503249	0.499716
ENSGALG00000004618	chr19:6641420-6644023	TAX1BP3	-1.20957	-0.0190244	3.61953e-18	1	105.922	245.013	116.823	114.028
ENSGALG00000005968	chr15:7989450-7997883	MMP11	-1.20997	0.134848	2.0635e-05	0.914336	3.02739	7.01756	3.99345	3.49519
ENSGALG00000015051	chr3:65801523-65899585	CDK19	-1.21092	-0.525571	3.3563e-06	0.306928	15.8955	36.9028	23.7128	32.3354
ENSGALG00000002492	chr21:3296483-3304541	H6PD	-1.21234	-0.593203	9.27533e-07	0.12101	3.25723	6.66458	4.22075	6.52306
ENSGALG00000016139	chr1:108198652-108251484	BACE2	-1.22318	-0.251409	1.42475e-12	0.629819	6.10718	14.2867	12.0283	13.6501
ENSGALG00000015311	chrZ:51729347-51813091	RNF38	-1.22346	-0.712821	4.96077e-09	0.00620106	24.2915	56.6399	34.6076	53.8659
ENSGALG00000021345	chr11:2423733-2424981	B3GNT9	-1.22383	0.142868	6.72408e-05	0.912208	2.61498	6.14985	4.73652	4.0886
ENSGALG00000008691	chr3:14813792-14830438	SNX5	-1.23306	-0.268371	1.12341e-18	0.45818	29.2315	68.6858	24.0981	27.9333
ENSGALG00000008072	chr4:13471385-13513129	CHRDL1	-1.23361	-0.268076	1.64498e-05	0.746104	0.919471	1.92178	1.20878	1.49869
ENSGALG00000014734	chrZ:18953779-19066955	NA	-1.23737	-0.88882	2.6441e-06	0.00271219	1.17124	2.7757	2.26961	3.99482
ENSGALG00000021040	chr14:6029174-6032854	HAGHL	-1.24344	-0.472655	2.13059e-15	0.0343825	33.3686	78.7509	35.0597	46.8784
ENSGALG00000004582	chr15:6028492-6032632	MYL2	-1.24346	0.39037	0.000307293	0.691507	5.2994	12.4705	3.81154	2.82746
ENSGALG00000004255	chr14:3084878-3101764	SNX8	-1.24364	-0.594896	4.28594e-06	0.198229	4.85165	10.104	4.93213	7.60345
ENSGALG00000005042	chr12:5245422-5557230	IQSEC1	-1.24626	-0.467584	0.000635816	0.636535	3.16229	6.66863	5.81166	8.14234
ENSGALG00000008499	chr1:9561908-9881531	PCLO	-1.24974	-0.996459	0.000850033	0.0353855	1.4731	3.09307	1.99636	4.01597
ENSGALG00000010992	chr1:41521591-41548093	SLC6A15	-1.25825	-0.168479	1.02732e-14	0.748072	11.1293	23.3744	10.7082	12.3561
ENSGALG00000005057	chr6:14667843-14924979	ADK	-1.25845	-0.304657	1.8531e-20	0.27528	39.3632	94.0728	46.1341	54.7058
ENSGALG00000013211	chr1:66735233-66851127	ST8SIA1	-1.26372	0.00962439	0.000613881	1	2.02423	4.9093	9.26046	8.71996
ENSGALG00000014094	chr1:68225820-68267171	STK38L	-1.26825	-0.53828	3.87711e-07	0.241713	10.4342	25.2322	19.2723	26.4714
ENSGALG00000011709	chr2:43178585-43193963	TMEM108	-1.27323	-0.370904	2.23408e-12	0.362587	16.7681	40.4327	14.7382	18.3635
ENSGALG00000017205	chr1:184706329-184712962	ENDOD1	-1.2819	-0.175333	3.4215e-05	0.872394	2.02824	4.98185	5.30024	5.71831
ENSGALG00000006567	chr24:3136146-3154474	UBASH3B	-1.28219	-0.439466	0.00018886	0.643459	7.593	18.4713	14.0231	17.9326
ENSGALG00000015439	chrZ:54741874-54804427	SLC44A1	-1.2826	-1.17213	0.000174606	0.0018031	4.21567	9.11948	8.7967	20.1063
ENSGALG00000012613	chrZ:41305319-41316628	FBP1	-1.2862	-0.441274	6.26743e-08	0.42708	5.16716	12.8248	6.56604	8.59923
ENSGALG00000008439	chr1:11005424-11038504	CD36	-1.28689	-0.199252	0.000775662	0.883933	0.924055	2.2876	1.75519	1.93179
ENSGALG00000001883	chr18:4283803-4289327	ST6GALNAC2	-1.28926	-0.545086	6.6787e-08	0.255662	1.83368	3.95239	0.962103	1.44983
ENSGALG00000005354	chrZ:81452149-81461917	ZBTB5	-1.29195	-0.74502	2.49238e-06	0.0436879	5.18499	11.2415	9.85847	16.8326
ENSGALG00000002110	chrZ:70595581-70609625	TSTD2	-1.29544	-0.960523	1.55777e-06	0.00103151	2.61584	6.48277	4.80186	8.8711
ENSGALG00000015630	chrZ:61983369-62255549	EDIL3	-1.29879	-0.42146	7.04648e-05	0.641507	5.69952	12.3414	9.56839	13.0285
ENSGALG00000015352	chrZ:53195969-53242965	GAK	-1.30142	-0.882219	0.000536902	0.096088	2.10294	5.23176	5.47755	9.48142
ENSGALG00000023780	chr26:4693284-4699278	TREM-B2V2	-1.30308	-0.319127	0.00069833	0.762158	0.783365	1.70235	1.05106	1.3446
ENSGALG00000013051	chr2:78760823-78897005	SEMA5A	-1.30456	-0.425233	7.98166e-05	0.646821	27.147	59.3307	54.9893	74.8137
ENSGALG00000015529	chr4:79065636-79098558	WFS1	-1.30794	-0.311142	2.3511e-16	0.423061	9.74961	24.2306	12.2056	14.4707
ENSGALG00000015177	chrZ:37646972-37760713	GNA11	-1.31167	-1.02549	0.000171517	0.0128024	4.28308	10.6875	8.24951	15.8362
ENSGALG00000026214	chr1:61147305-61160414	LRTM2	-1.31247	-0.165397	2.6441e-06	0.868745	0.477732	1.18837	0.705641	0.759509
ENSGALG00000002266	chr6:2354180-2403305	OGDHL	-1.31478	-0.809763	6.73135e-05	0.0948272	5.47612	12.0009	3.23722	5.80845
ENSGALG00000004907	chr11:10168413-10216329	KCTD15	-1.31501	-0.130432	3.53974e-09	0.883122	5.49035	13.6629	9.675	10.0749
ENSGALG00000006555	chr5:13148582-13163279	IGF2	-1.31503	-0.450108	6.08873e-14	0.110546	12.1946	30.4061	19.6443	25.841
ENSGALG00000015653	chr2:117820323-117897580	JPH1	-1.31591	-0.443346	1.60119e-08	0.396384	2.73824	6.81824	3.2736	4.24997
ENSGALG00000016835	chr1:137110629-137228603	ATP11A	-1.3256	-0.321569	3.59223e-06	0.70082	3.81074	9.57197	6.75486	7.96233
ENSGALG00000015908	chr3:80212181-80312375	COL12A1	-1.32647	-0.511065	2.27287e-07	0.344024	8.33439	18.4568	16.6228	24.0248
ENSGALG00000012219	chr4:58208188-58447378	UNC5C	-1.32864	-0.540817	1.29795e-05	0.442903	10.6995	23.7317	25.381	37.4236
ENSGALG00000014930	chrZ:24132637-24134407	ENC1	-1.33116	-0.96154	1.34632e-05	0.00994597	12.9165	32.4975	26.5248	48.9464
ENSGALG00000027861	chr1:21614382-21629956	GPR37	-1.33678	0.120025	3.01918e-10	0.892404	1.45131	3.67451	2.04889	1.82067
ENSGALG00000004641	chr10:8334754-8365618	MYO5C	-1.3381	-0.199259	2.05789e-06	0.835909	0.825985	1.83558	0.633299	0.744535
ENSGALG00000002671	chr15:3532963-3685616	TMEM132D	-1.34003	-0.538467	1.12804e-12	0.0502447	27.127	60.488	31.1634	46.3364
ENSGALG00000026864	chr6:11687380-11789723	ZCCHC24	-1.3441	-0.669329	1.88646e-05	0.220575	5.28231	11.8478	8.32411	13.4384
ENSGALG00000012346	chr2:51911546-52082394	HECW1	-1.34448	-0.317629	3.37403e-09	0.636216	1.68881	3.81845	1.71799	2.19801
ENSGALG00000005365	chr14:6016180-6027849	NARFL	-1.3457	-0.218753	4.88173e-18	0.651684	17.7612	39.7933	14.1168	17.0119
ENSGALG00000002744	chr6:5764829-6063170	PCDH15	-1.34904	-0.826556	2.21004e-05	0.0455326	0.551159	1.40159	0.860895	1.4513
ENSGALG00000010909	chr4:45032979-45054431	PRKG2	-1.36463	-0.272527	2.12808e-06	0.743229	1.02231	2.32307	1.35049	1.66844
ENSGALG00000011657	chr7:25819785-25833135	EAF2	-1.36782	-0.078263	9.15061e-11	0.96059	7.97096	18.1416	8.71309	9.5448
ENSGALG00000006498	chr2:8785741-9406733	PTPRN2	-1.37059	-0.57688	2.66118e-12	0.0390759	8.99469	20.5686	5.86417	8.9536
ENSGALG00000008950	chr5:24595100-24618120	EHD4	-1.37218	-0.159881	4.46637e-07	0.878496	4.0176	10.4189	8.4572	8.952
ENSGALG00000003668	chr18:7346781-7385554	NA	-1.37309	-0.550894	0.000109519	0.526384	6.13705	15.9554	16.5728	22.9242
ENSGALG00000001869	chrZ:68667025-68668846	LINGO2	-1.3744	-1.04592	0.000325282	0.0116102	0.770202	2.00267	2.36852	4.64654
ENSGALG00000002854	chrZ:9316119-9506598	PDZD2	-1.37793	-0.947943	0.000351319	0.0774424	2.55553	5.84594	3.28423	6.40202
ENSGALG00000016920	chr1:154061424-154157924	LMO7	-1.38299	-0.284931	5.01895e-09	0.690667	3.64263	8.39998	5.38641	6.74445
ENSGALG00000015847	chr3:77130272-77137465	PRSS35	-1.4009	-0.384261	1.12234e-05	0.662175	2.01896	5.33089	9.02406	11.1606
ENSGALG00000016755	chr1:131760124-131800278	KIAA1211L	-1.40944	-0.290954	0.000199202	0.782936	0.604648	1.40941	0.905795	1.1371
ENSGALG00000006598	chr24:3487205-3516376	SORL1	-1.41806	-0.646344	1.27544e-08	0.0865917	2.59366	6.93519	3.59444	5.32549
ENSGALG00000004879	chr12:4050595-4132519	SLC6A11	-1.42419	-0.582304	0.0001413	0.468035	0.774592	1.85053	1.64035	2.50839
ENSGALG00000014712	chrZ:16740939-16780021	SLC38A9	-1.42605	-0.802106	1.40395e-07	0.0163858	2.43044	5.7824	3.88385	6.91146
ENSGALG00000015058	chrZ:28643719-28915973	PTPRD	-1.42647	-0.869046	2.36267e-06	0.0282027	3.05715	8.20075	5.40095	9.28725
ENSGALG00000001417	chr10:2056282-2064888	CYP11A1	-1.42928	0.00658011	9.5348e-08	1	3.55648	8.40874	1.15649	1.20273
ENSGALG00000014819	chrZ:22209304-22263417	JMY	-1.43642	-0.943158	5.30604e-05	0.0437654	3.19978	7.64932	6.7919	13.1973
ENSGALG00000011571	chr3:44481456-44534320	AGPAT4	-1.43697	-0.486538	1.82353e-11	0.220956	14.5698	39.436	20.23	26.9222
ENSGALG00000026816	chr18:7035024-7073712	NA	-1.44281	-0.52326	9.62677e-06	0.509642	5.89636	16.1097	16.0748	21.8691
ENSGALG00000012583	chrZ:39827330-39835470	IDNK	-1.44628	-0.85212	1.67778e-10	0.00122858	9.25791	25.2052	10.182	17.6496
ENSGALG00000026853	chr5:16916858-16927489	FGF3	-1.44783	-0.666366	0.000715299	0.491119	0.116967	0.31736	0.114303	0.173848
ENSGALG00000010896	chrZ:60417070-60449396	TMEM161B	-1.44979	-1.04667	1.21892e-06	0.00169957	2.54612	6.96965	4.5908	8.97203
ENSGALG00000006746	chr24:4084030-4086746	NA	-1.45006	-0.637932	0.000743847	0.423061	1.58459	3.85588	2.71724	4.32703
ENSGALG00000015147	chrZ:35753340-35806349	ALDH1A1	-1.45371	-0.609723	9.60773e-05	0.48734	1.91163	5.33464	6.42592	9.41403
ENSGALG00000012719	chr1:54839973-54855734	GLT8D2	-1.46175	-0.0762775	0.000114509	1	0.302118	0.833048	0.317584	0.321417
ENSGALG00000015764	chr2:121148556-121153615	FABP5	-1.46827	-0.506801	4.20956e-06	0.543208	9.79806	24.5044	9.21034	13.6502
ENSGALG00000011618	chr5:51448055-51472076	ADSSL1	-1.4827	-0.282696	2.06151e-10	0.690667	8.35331	20.4903	10.9979	13.6922
ENSGALG00000010204	chr1:37557145-37660197	KCNC2	-1.484	-0.134262	6.29408e-07	0.912298	0.915631	2.26356	2.41357	2.73863
ENSGALG00000003353	chrZ:10323539-10401787	RAI14	-1.48644	-0.662751	1.83689e-13	0.0118077	11.1988	27.6986	20.7562	33.5166
ENSGALG00000011447	chr2:40463087-40532241	GADL1	-1.49846	-0.706242	0.000430263	0.432214	0.331365	0.945116	0.32522	0.507432
ENSGALG00000001346	chr24:1652517-1654350	NA	-1.50407	-0.151788	1.40701e-09	0.881424	11.2612	31.7335	9.30613	9.96276
ENSGALG00000014700	chrZ:16596457-16620194	DHX29	-1.50905	-1.06734	5.95469e-05	0.0240264	2.79573	7.02244	6.58612	13.9293
ENSGALG00000009393	chr1:24999076-25013429	CAV1	-1.50977	-0.341827	1.24281e-06	0.722695	2.25794	6.46051	1.6205	1.9729
ENSGALG00000012362	chr7:30459506-30701723	THSD7B	-1.51525	-0.592731	1.88043e-09	0.170487	3.65151	10.464	6.44105	9.22642
ENSGALG00000010737	chr3:34813539-34977620	PLD5	-1.51565	-0.438316	1.69827e-05	0.665727	1.37413	3.95193	1.13967	1.46936
ENSGALG00000014615	chr2:99400292-99499147	LAMA1	-1.51707	-0.352631	8.9181e-20	0.337162	10.5199	30.1606	20.282	24.6254
ENSGALG00000016361	chr3:91380716-91381817	FAM110C	-1.52092	-0.814247	0.000202235	0.24318	3.13336	7.94762	10.7125	19.1986
ENSGALG00000015924	chr2:124587621-124658017	SLC26A7	-1.52102	-0.541063	1.295e-06	0.534137	0.63849	1.61074	0.234722	0.352764
ENSGALG00000022901	chr3:86281184-86283796	NA	-1.52714	-0.193355	0.000645715	0.909999	1.0433	3.01684	1.40794	1.55066
ENSGALG00000004033	chr13:11480380-11556635	GALNT10	-1.53062	-0.646136	4.55845e-06	0.344272	4.24094	10.8246	5.45389	8.65256
ENSGALG00000002182	chr8:1585805-1668861	NR5A2	-1.53416	-0.0817778	3.12915e-07	0.982265	0.492108	1.25047	0.775438	0.847797
ENSGALG00000016754	chr1:131671515-131746875	MGAT4A	-1.54712	-0.39973	5.90201e-06	0.684414	2.46374	7.21021	5.97236	7.41628
ENSGALG00000003733	chrZ:11866373-11907285	LIFR	-1.5513	-0.808115	0.000130565	0.280584	5.96313	17.5441	17.7109	29.1512
ENSGALG00000009601	chr1:30284795-30405559	NELL2	-1.55164	-0.151213	1.81839e-32	0.720794	57.7966	170.142	120.626	128.481
ENSGALG00000014861	chrZ:13504754-13512913	NIM1	-1.58081	-0.488552	0.000110534	0.690667	0.501864	1.32132	0.295828	0.432811
ENSGALG00000021355	chrZ:8875531-8883718	NA	-1.58697	-1.14104	6.32574e-05	0.0237722	0.576456	1.73731	0.409083	0.864172
ENSGALG00000014786	chrZ:21464000-21515025	PIK3R1	-1.58993	-0.974201	7.79532e-07	0.0147278	2.9338	7.81499	9.47945	18.8796
ENSGALG00000010775	chr3:35540377-35680173	FMN2	-1.59505	-0.423708	0.000113333	0.728341	0.936255	2.51281	0.278862	0.384107
ENSGALG00000005410	chr12:7892862-7904972	WNT5A	-1.59851	-0.386039	1.05271e-11	0.547004	5.73514	17.3728	9.70689	12.1846
ENSGALG00000017106	chr1:175972297-176281155	ATP8A2	-1.59937	-0.171366	6.51428e-14	0.804024	2.6579	7.09331	4.22441	4.8882
ENSGALG00000014853	chr3:60548726-60598139	CLVS2	-1.60305	-0.573694	0.000222303	0.61462	1.65573	4.41555	2.58749	3.90915
ENSGALG00000002142	chrZ:70690619-70771810	DGKQ	-1.61383	-0.994432	0.00012726	0.111516	2.40844	7.37262	2.15761	4.02684
ENSGALG00000004510	chr11:8249368-8451306	ZNF536	-1.62868	-0.72951	1.52101e-10	0.0359385	1.21471	3.76563	2.71098	4.25912
ENSGALG00000009523	chr1:28777010-28942648	CNTN1	-1.63253	0.0198308	9.86701e-08	1	0.571753	1.56595	0.83133	0.844283
ENSGALG00000008118	chr7:9753088-9778093	RFTN2	-1.64882	-0.21611	2.84783e-17	0.725285	9.38253	29.4358	11.2572	12.4536
ENSGALG00000009407	chr2:22758019-22774675	NA	-1.6503	-0.240129	4.07915e-21	0.67608	2.54368	7.05906	1.11791	1.36013
ENSGALG00000003842	chr20:5387579-5395077	GHRH	-1.65097	-1.14796	0.000338992	0.153774	0.265185	0.734549	0.112352	0.258571
ENSGALG00000009028	chr3:12436960-12445015	BTBD3	-1.6525	-0.681326	1.54891e-14	0.0183516	15.6198	43.2341	16.0819	26.3361
ENSGALG00000011141	chr7:21293507-21321944	ITGB6	-1.6597	0.0248639	0.000382122	1	0.11831	0.37708	0.412455	0.386858
ENSGALG00000010683	chrZ:43300147-43343693	S1PR3	-1.66809	-0.441495	1.80813e-08	0.580429	0.577674	1.84541	1.12265	1.4455
ENSGALG00000015499	chr1:92682844-92926227	CADM2	-1.6699	-0.718845	5.04588e-12	0.0278489	3.32397	10.5602	5.7431	8.97168
ENSGALG00000014764	chr1:77954028-77969647	HSD3B2	-1.69156	0.539497	3.28352e-17	0.0985088	16.8028	54.2147	7.59344	5.04677
ENSGALG00000008326	chr4:14122935-14147078	NA	-1.69435	-0.129906	4.47203e-06	0.963675	1.08663	3.09563	0.714429	0.797988
ENSGALG00000009480	chr1:26960377-27202897	DOCK4	-1.69815	-0.606309	1.94797e-06	0.484151	1.43717	4.66564	2.43091	3.47957
ENSGALG00000015544	chrZ:64949131-64959631	ALDOB	-1.69882	-0.980392	1.7926e-07	0.0209322	20.477	67.4891	13.5537	25.9303
ENSGALG00000011940	chr2:44414499-44419173	CCK	-1.7018	-0.589631	1.58501e-08	0.334435	1.73751	5.68356	1.91284	2.76369
ENSGALG00000004969	chr12:4722186-4744098	TIMP4	-1.73537	-0.224582	0.00027199	0.882591	0.593347	1.76675	1.14919	1.38161
ENSGALG00000013164	chr1:65382380-65399776	SLCO1A2	-1.76469	-0.501056	5.64124e-06	0.768318	1.17004	3.49485	0.0967991	0.143392
ENSGALG00000000703	chr26:2164685-2174942	SLC45A3	-1.79611	-0.25642	6.43148e-26	0.62511	1.9761	6.87079	2.81521	3.22742
ENSGALG00000005086	chr6:15060197-15068452	PLAU	-1.79991	-0.0319365	3.04003e-15	1	2.50074	8.77239	3.11151	3.0602
ENSGALG00000014645	chrZ:60141409-60260421	MEF2C	-1.80107	-0.8367	6.48339e-06	0.222039	1.67065	5.17018	3.67564	6.678
ENSGALG00000010005	chr3:25951103-25982708	EPAS1	-1.80279	-0.464409	7.49657e-18	0.256284	6.45656	22.7965	16.0596	21.1243
ENSGALG00000008546	chr12:19771124-19859849	FGD5	-1.82352	-0.466708	1.01952e-32	0.0341867	6.20346	19.3677	8.24646	11.6911
ENSGALG00000006045	chr10:10908821-10953483	SH3GL3	-1.82485	-0.747662	2.11e-17	0.00667945	4.4057	15.6707	4.11759	6.61176
ENSGALG00000014236	chr4:67757501-67850675	ATP8A1	-1.82826	-0.664759	9.27756e-21	0.00947882	4.8641	17.3505	8.10139	12.191
ENSGALG00000007796	chr20:12728165-12763432	BCAS1	-1.82974	0.315723	7.04648e-05	0.83768	0.163743	0.518197	0.163791	0.136335
ENSGALG00000027114	chrZ:53003606-53004749	NA	-1.84217	-0.395955	1.52908e-08	0.648455	0.879293	3.16794	1.87513	2.37177
ENSGALG00000013753	chr2:93737181-93981838	DOK6	-1.86092	-0.861709	4.46576e-06	0.201057	1.67013	6.05906	4.174	7.14646
ENSGALG00000011200	chr3:40680693-40713177	THBS2	-1.87771	0.407523	8.03474e-10	0.646821	1.70644	5.56936	5.39266	4.12912
ENSGALG00000001766	chrZ:2043607-2082907	RNF165	-1.88067	-1.08133	2.91924e-08	0.00843847	2.9	9.47045	4.88993	10.5567
ENSGALG00000008591	chr2:19003859-19074365	CACNB2	-1.88727	-0.486569	3.96993e-10	0.541149	1.21078	4.468	2.09722	2.79016
ENSGALG00000012382	chr7:31068983-31189244	NA	-1.89228	-0.449951	3.83073e-07	0.674247	0.644675	2.11105	0.992714	1.38209
ENSGALG00000010593	chr5:42131387-42167575	GALC	-1.89467	-0.356863	1.82371e-17	0.580173	6.41038	20.9861	7.54188	9.86464
ENSGALG00000026625	chrZ:10464853-10464963	gga-mir-6613	-1.90098	-0.509204	2.28388e-06	0.741369	4.92271	18.3864	1.81178	2.4943
ENSGALG00000022909	chr2:84632424-84785709	PTPN3	-1.91891	-1.07456	3.64972e-08	0.0160875	1.31762	4.98837	1.2694	2.53113
ENSGALG00000008459	chr7:11320598-11416297	BMPR-II	-1.92123	-0.790944	6.90775e-06	0.396384	9.86773	37.4479	16.1314	26.09
ENSGALG00000014716	chrZ:16887032-16919656	GP130	-1.964	-0.890223	8.32242e-11	0.0302829	6.07379	23.772	14.867	25.8989
ENSGALG00000002289	chr6:2419279-2450518	CHAT	-1.96597	-1.12983	2.19311e-11	0.00328511	3.20481	12.3912	0.72457	1.52988
ENSGALG00000028290	chr1:98700853-98720026	C1H21ORF91	-1.96979	-0.405393	2.16486e-37	0.122055	11.1665	38.3879	8.14052	11.176
ENSGALG00000015512	chr2:114093262-114114645	CYP7B1	-1.98335	-0.678903	1.90765e-08	0.320374	1.1614	4.077	2.43919	3.96632
ENSGALG00000010187	chrZ:26924617-26985411	SLC1A1	-1.99467	-0.193822	7.63314e-17	0.809035	3.16049	12.5574	2.90721	3.16677
ENSGALG00000001261	chr18:2155416-2176329	WDR16	-1.99774	-0.116296	2.14498e-07	0.984101	0.285341	1.01002	0.145771	0.162413
ENSGALG00000000806	chr28:1904828-1919422	LINGO3	-2.02681	-0.288691	6.39189e-11	0.760587	0.812815	3.29609	1.37112	1.61366
ENSGALG00000010259	chr2:24839285-24897492	COL28A1	-2.03165	-0.789107	2.43055e-05	0.552782	0.311198	1.12999	0.126114	0.224634
ENSGALG00000001370	chr24:1655303-1670221	ADAMTS8	-2.03991	-0.532308	1.25495e-17	0.252524	3.95645	14.2848	4.14949	6.14443
ENSGALG00000016628	chr1:126290133-126408797	NLGN4	-2.04971	-0.0920625	1.76901e-11	0.978802	1.7466	7.28283	3.65541	3.73997
ENSGALG00000005140	chr11:10672969-10676978	RRAD	-2.07564	-0.665275	2.14026e-13	0.223326	1.697	7.20123	1.03098	1.57198
ENSGALG00000014268	chr4:68574226-68579148	CHRNA9	-2.12724	0.272015	5.54484e-07	0.815597	0.170208	0.743315	0.437306	0.347037
ENSGALG00000011671	chr7:25892438-25928915	SLC15A2	-2.13998	-0.646649	8.35914e-06	0.633614	0.584735	2.57919	0.601219	0.902199
ENSGALG00000010382	chr3:30281046-30286956	LRRC73	-2.14932	-0.521848	1.35572e-28	0.0956258	14.2786	55.5264	9.99409	14.9196
ENSGALG00000020292	chr4:10807766-10840783	GABRG4	-2.18441	-0.496436	5.49435e-10	0.605645	0.405849	1.61327	0.664219	0.965031
ENSGALG00000013155	chr2:85461254-85635911	NA	-2.21003	-0.167653	3.29925e-31	0.78561	8.84666	36.0983	10.7938	12.4707
ENSGALG00000012773	chr2:63340765-63351273	NA	-2.22713	0.38323	1.29853e-11	0.716189	0.804987	3.30523	0.723059	0.571249
ENSGALG00000027510	chrZ:21828785-21829853	NA	-2.2483	-1.66428	0.000608251	0.0126265	0.127788	0.613244	0.17245	0.529504
ENSGALG00000004157	chr28:4614334-4622270	PLIN3	-2.27485	-0.119351	3.11293e-16	0.946181	1.54207	7.4614	1.41608	1.46921
ENSGALG00000010311	chr1:38593309-38850635	NAV3	-2.30157	-0.446461	9.54021e-13	0.639582	0.552642	2.73329	0.640314	0.822956
ENSGALG00000000311	chr22:836601-892298	DOCK5	-2.33264	-0.526213	1.42819e-08	0.656159	0.926048	4.6944	2.68067	3.62275
ENSGALG00000012286	chr2:49737411-49842302	AMPH	-2.37294	0.244076	1.28245e-08	0.883933	0.441007	2.03836	0.435736	0.385326
ENSGALG00000011369	chr8:28607271-28618820	LHX8	-2.39292	-0.911075	4.49275e-13	0.0503593	0.575514	2.65525	0.56702	1.10653
ENSGALG00000014855	chrZ:13287240-13417571	GHR	-2.39639	-0.489856	6.19526e-43	0.0635802	6.49182	30.0497	8.27823	11.9454
ENSGALG00000011706	chr2:42898302-42902920	CCRL1	-2.41267	-1.33856	3.83191e-12	0.0132842	1.12064	5.26278	0.176938	0.459752
ENSGALG00000009042	chr3:12067878-12108397	ISM1	-2.41341	-0.75233	4.01683e-23	0.0343825	1.02266	4.81547	0.646395	1.12273
ENSGALG00000014124	chr4:66112141-66153920	TEC	-2.41863	-0.283708	4.53798e-15	0.772503	0.973504	5.18725	1.26379	1.46709
ENSGALG00000002207	chr8:2100044-2111059	ATP6V1G3	-2.42717	-0.367424	8.38327e-18	0.686161	16.2448	77.915	4.67679	6.29573
ENSGALG00000012421	chr7:32211978-32530918	ARHGAP15	-2.43503	0.08954	8.33801e-19	0.974086	0.874229	4.72488	1.42815	1.28797
ENSGALG00000007719	chr5:17230852-17528495	SHANK2	-2.51431	-1.00658	7.79395e-23	0.00111054	2.07645	11.8643	1.29772	2.47436
ENSGALG00000027255	chr5:39495832-39699894	NA	-2.56047	-0.710798	1.80439e-10	0.415032	0.818237	4.29446	1.32401	2.21907
ENSGALG00000011234	chr7:21555003-21556682	INHA	-2.56954	-1.00872	8.42806e-24	0.00269982	4.08113	24.2393	1.69786	3.29959
ENSGALG00000011826	chr1:48762191-48798716	PLBD1	-2.61558	-0.486108	1.45915e-77	0.0109584	14.4105	88.5445	9.33656	12.5669
ENSGALG00000003537	chr20:3984241-3994990	SGK2	-2.62411	-1.27764	5.34078e-16	0.00100872	1.48776	9.15328	0.89581	2.08585
ENSGALG00000014206	chr4:66675491-66727326	GABRA2	-2.69405	-0.712206	2.43682e-14	0.262657	0.623595	4.04474	1.84728	2.90111
ENSGALG00000027634	chr3:49875600-49880776	CLDN20	-2.71641	-0.407701	4.85501e-12	0.7296	0.140575	0.928506	0.182217	0.230929
ENSGALG00000013124	chr2:83099423-83462516	FHOD3	-2.73235	-0.801964	2.04746e-14	0.180083	0.490283	2.87643	1.32845	2.34127
ENSGALG00000011111	chr3:39650800-39685104	PGBD5	-2.75457	-0.857632	2.36815e-19	0.0493601	2.05824	12.283	2.22216	4.11155
ENSGALG00000003401	chr10:3532185-3535505	FBXL22	-2.84126	-0.711897	5.6381e-13	0.397231	0.759665	4.80014	1.24262	2.09612
ENSGALG00000003644	chr10:3925575-3927300	NA	-2.88823	-1.04704	2.68889e-21	0.00667945	3.15147	20.4107	2.3207	4.98648
ENSGALG00000014699	chrZ:56172596-56274452	MEGF10	-2.91873	0.260071	1.32346e-25	0.772835	0.689583	5.27539	0.800767	0.644392
ENSGALG00000012812	chr1:56510667-56527880	SVOPL	-2.99587	-0.808736	2.00021e-43	0.00371016	5.04407	35.288	2.51838	4.58689
ENSGALG00000014144	chr4:66262034-66367775	CORIN	-3.1323	-1.03319	2.1461e-29	0.00167933	0.828434	7.26969	1.1842	2.3031
ENSGALG00000016749	chr1:131289231-131309321	CNGA3	-3.16541	-0.138846	1.84602e-19	0.952966	0.661217	5.8995	0.746093	0.784561
ENSGALG00000010169	chr3:29598170-29599577	TMEM151B	-3.17135	-0.732293	6.45552e-10	0.59026	0.414543	3.74233	0.856993	1.35025
ENSGALG00000027066	chr13:7665422-7670034	NA	-3.2017	-1.43592	4.22791e-09	0.423061	0.0360056	0.335796	0.0132517	0.0356767
ENSGALG00000009355	chr9:19248958-19256591	CLDN11	-3.37827	-0.0685697	1.92324e-39	0.986954	2.58781	26.9373	6.15888	6.24319
ENSGALG00000003560	chr11:3049758-3112852	SLC6A2	-3.49098	-0.421926	1.52755e-50	0.49731	1.96436	22.1471	1.51179	1.93538
ENSGALG00000012164	chr2:47957122-48020103	NPSR1	-3.72477	0.605867	8.02921e-08	0.723176	0.0549012	0.743673	0.251903	0.157759
ENSGALG00000003295	chrZ:10001893-10166119	ADAMTS12	-4.2779	-1.05793	1.72291e-23	0.0837944	0.476611	8.23467	0.977269	2.06026
