# Supplementary material for: Identification of candidate gonadal sex differentiation genes in the chicken embryo using RNA-seq
Source: BMC Genomics. 2015 Sep 16;16(1):704. doi: 10.1186/s12864-015-1886-5 (PMC4574023; doi:10.1186/s12864-015-1886-5)
Supplement: Additional file 4: Table S2. — Top 45 female and top 45 male biased genes. For male genes we filtered for sexually dimorphic genes at E6 (p < 0.001) which were male biased (Fem:male ratio of less than 0), with a male gonadal expression of more than FPKM 10 at E6. These were ranked according to P-value. We took the top 45 genes. For female genes we filtered for sexually dimorphic genes at E6 (p < 0.001) which were female biased (Fem:male ratio of greater than 0), with a female gonadal expression of more than FPKM 10 at E6. In the table expression (shown as FPKM) is shown for female and males at E4.5 and E6. P-values for the differences between females and males are shown for each time point (BH_PValue 4.5 or 6). P-values are adjusted using Benjamini & Hochberg method. (XLSX 68 kb) [file 12864_2015_1886_MOESM4_ESM.xlsx]

## Sheet: Sheet1
Sup Table 2. Top 45 female and top 45 male biased genes.
Male Biased genes
Gene ID	Position	Symbol	log2FC 6	log2FC 4.5	BH_PValue 6	BH_PValue 4.5	FPKM 6 -F	FPKM 6 -M	FPKM 4.5-F	FPKM 4.5-M
ENSGALG00000024368	chr28:1956622-1960825	AMH	-5.23278	-1.63479	3.10451e-246	1.16284e-30	56.9144	1878.93	7.96497	25.7299
ENSGALG00000011826	chr1:48762191-48798716	PLBD1	-2.61558	-0.486108	1.45915e-77	0.0109584	14.4105	88.5445	9.33656	12.5669
ENSGALG00000026652	chr7:17504782-17516252	CYBRD1	-2.43175	-1.40638	1.76697e-57	9.15139e-20	7.59807	36.0214	4.34213	11.8455
ENSGALG00000003560	chr11:3049758-3112852	SLC6A2	-3.49098	-0.421926	1.52755e-50	0.49731	1.96436	22.1471	1.51179	1.93538
ENSGALG00000004386	chr18:9067762-9073622	SOX9	-3.47658	-0.349062	4.23227e-45	0.635104	1.07337	10.613	1.60785	2.12994
ENSGALG00000012812	chr1:56510667-56527880	SVOPL	-2.99587	-0.808736	2.00021e-43	0.00371016	5.04407	35.288	2.51838	4.58689
ENSGALG00000014855	chrZ:13287240-13417571	GHR	-2.39639	-0.489856	6.19526e-43	0.0635802	6.49182	30.0497	8.27823	11.9454
ENSGALG00000009355	chr9:19248958-19256591	CLDN11	-3.37827	-0.0685697	1.92324e-39	0.986954	2.58781	26.9373	6.15888	6.24319
ENSGALG00000009805	chr1:33048413-33176231	PPM1H	-2.91868	-1.18646	5.01663e-38	6.97869e-07	6.43064	42.7311	13.8181	32.0884
ENSGALG00000010233	chr5:37167460-37170933	SYNDIG1L	-2.97038	-1.43084	1.48239e-36	5.54003e-09	7.03554	55.177	6.93118	18.0021
ENSGALG00000012577	chrZ:39667817-39812156	FRMD3	-1.80313	-1.18719	1.86406e-35	1.8138e-15	7.21009	22.135	6.14881	14.4506
ENSGALG00000023061	chrZ:70487736-70492461	HEMGN	-2.77163	-1.39479	7.95222e-35	2.69073e-08	16.4993	112.377	4.11928	10.4666
ENSGALG00000008546	chr12:19771124-19859849	FGD5	-1.82352	-0.466708	1.01952e-32	0.0341867	6.20346	19.3677	8.24646	11.6911
ENSGALG00000009601	chr1:30284795-30405559	NELL2	-1.55164	-0.151213	1.81839e-32	0.720794	57.7966	170.142	120.626	128.481
ENSGALG00000003737	chr11:4752568-4824785	TOX3	-2.19063	-1.01455	2.47734e-31	1.10974e-06	7.13771	28.6049	4.75217	9.87218
ENSGALG00000010382	chr3:30281046-30286956	LRRC73	-2.14932	-0.521848	1.35572e-28	0.0956258	14.2786	55.5264	9.99409	14.9196
ENSGALG00000009012	chr7:14343681-14477554	ZNF385B	-1.56652	-0.680913	3.2004e-24	0.000175736	25.0916	74.0333	20.7649	31.9508
ENSGALG00000011234	chr7:21555003-21556682	INHA	-2.56954	-1.00872	8.42806e-24	0.00269982	4.08113	24.2393	1.69786	3.29959
ENSGALG00000021163	chrZ:42249103-42257660	NA	-2.51273	-1.38429	2.03094e-23	3.49096e-07	22.7065	113.353	12.5611	34.0684
ENSGALG00000007719	chr5:17230852-17528495	SHANK2	-2.51431	-1.00658	7.79395e-23	0.00111054	2.07645	11.8643	1.29772	2.47436
ENSGALG00000015349	chrZ:53045928-53164864	PIGG	-1.61135	-1.17966	3.99221e-21	1.37209e-11	4.18261	11.3199	6.00526	13.986
ENSGALG00000014236	chr4:67757501-67850675	ATP8A1	-1.82826	-0.664759	9.27756e-21	0.00947882	4.8641	17.3505	8.10139	12.191
ENSGALG00000014798	chrZ:21828576-21865413	SERINC5	-2.18314	-1.6575	4.8053e-20	1.49719e-11	12.1541	48.699	10.7031	34.3791
ENSGALG00000014615	chr2:99400292-99499147	LAMA1	-1.51707	-0.352631	8.9181e-20	0.337162	10.5199	30.1606	20.282	24.6254
ENSGALG00000014851	chrZ:13134001-13145543	FBXO4	-1.70858	-0.842539	1.1024e-19	9.70739e-05	4.20582	12.1331	3.75015	6.97272
ENSGALG00000011111	chr3:39650800-39685104	PGBD5	-2.75457	-0.857632	2.36815e-19	0.0493601	2.05824	12.283	2.22216	4.11155
ENSGALG00000010005	chr3:25951103-25982708	EPAS1	-1.80279	-0.464409	7.49657e-18	0.256284	6.45656	22.7965	16.0596	21.1243
ENSGALG00000002207	chr8:2100044-2111059	ATP6V1G3	-2.42717	-0.367424	8.38327e-18	0.686161	16.2448	77.915	4.67679	6.29573
ENSGALG00000001370	chr24:1655303-1670221	ADAMTS8	-2.03991	-0.532308	1.25495e-17	0.252524	3.95645	14.2848	4.14949	6.14443
ENSGALG00000010593	chr5:42131387-42167575	GALC	-1.89467	-0.356863	1.82371e-17	0.580173	6.41038	20.9861	7.54188	9.86464
ENSGALG00000006045	chr10:10908821-10953483	SH3GL3	-1.82485	-0.747662	2.11e-17	0.00667945	4.4057	15.6707	4.11759	6.61176
ENSGALG00000008118	chr7:9753088-9778093	RFTN2	-1.64882	-0.21611	2.84783e-17	0.725285	9.38253	29.4358	11.2572	12.4536
ENSGALG00000014764	chr1:77954028-77969647	HSD3B2	-1.69156	0.539497	3.28352e-17	0.0985088	16.8028	54.2147	7.59344	5.04677
ENSGALG00000003446	chrZ:10470114-10500913	PRLR	-2.73688	-1.71287	3.45223e-17	2.6233e-06	2.22481	14.7643	0.613204	1.90504
ENSGALG00000010187	chrZ:26924617-26985411	SLC1A1	-1.99467	-0.193822	7.63314e-17	0.809035	3.16049	12.5574	2.90721	3.16677
ENSGALG00000009028	chr3:12436960-12445015	BTBD3	-1.6525	-0.681326	1.54891e-14	0.0183516	15.6198	43.2341	16.0819	26.3361
ENSGALG00000001763	chrZ:2089911-2129556	CZH18ORF25	-1.67677	-1.26192	2.84917e-12	7.48419e-07	6.18672	19.7544	7.1185	16.1805
ENSGALG00000015499	chr1:92682844-92926227	CADM2	-1.6699	-0.718845	5.04588e-12	0.0278489	3.32397	10.5602	5.7431	8.97168
ENSGALG00000005410	chr12:7892862-7904972	WNT5A	-1.59851	-0.386039	1.05271e-11	0.547004	5.73514	17.3728	9.70689	12.1846
ENSGALG00000002289	chr6:2419279-2450518	CHAT	-1.96597	-1.12983	2.19311e-11	0.00328511	3.20481	12.3912	0.72457	1.52988
ENSGALG00000014716	chrZ:16887032-16919656	GP130	-1.964	-0.890223	8.32242e-11	0.0302829	6.07379	23.772	14.867	25.8989
ENSGALG00000021378	chrZ:7419068-7433285	UBAP1	-1.6626	-1.11892	1.20247e-08	0.000662757	3.70168	10.3697	4.95163	10.9326
ENSGALG00000015544	chrZ:64949131-64959631	ALDOB	-1.69882	-0.980392	1.7926e-07	0.0209322	20.477	67.4891	13.5537	25.9303
ENSGALG00000004033	chr13:11480380-11556635	GALNT10	-1.53062	-0.646136	4.55845e-06	0.344272	4.24094	10.8246	5.45389	8.65256
ENSGALG00000008459	chr7:11320598-11416297	BMPR-II	-1.92123	-0.790944	6.90775e-06	0.396384	9.86773	37.4479	16.1314	26.09
Female Biased genes
Gene ID	Position	Symbol	log2FC 6	log2FC 4.5	BH_PValue 6	BH_PValue 4.5	FPKM 6 -F	FPKM 6 -M	FPKM 4.5-F	FPKM 4.5-M
ENSGALG00000013294	chr10:8712475-8726241	CYP19A1	10.9491	2.98278	2.36306e-287	0.114718	122.663	0.0607069	0.0411263	0.00377461
ENSGALG00000001069	chr11:520633-524598	ZPD	6.27509	0.912301	3.15685e-96	0.0949802	37.271	0.421535	0.54819	0.299835
ENSGALG00000001085	chr11:529482-535232	GPR56	3.21066	0.35239	5.17322e-82	0.327979	58.4216	6.3095	7.79618	5.90853
ENSGALG00000021009	chr9:5200074-5200992	FOXL2	5.45986	2.62707	1.9403e-78	8.46831e-22	43.945	0.995982	5.95409	0.930591
ENSGALG00000016455	chr3:96906121-96965158	GREB1	3.59897	-0.131772	8.13854e-75	0.854894	33.4991	2.7844	6.37009	6.63747
ENSGALG00000009452	chr5:27313855-27374224	GALNTL1	2.60889	0.328797	8.96134e-71	0.292019	35.9788	5.9195	4.36112	3.32198
ENSGALG00000009100	chr3:7340936-7418777	FSHR	3.74135	0.688043	3.58004e-60	0.0513015	18.8824	1.24225	0.942707	0.608207
ENSGALG00000013293	chr10:8745468-8761869	GLDN	3.85472	0.887127	1.23804e-54	0.0118361	28.0481	1.70294	1.35672	0.758917
ENSGALG00000015708	chr4:82973160-83026374	FGFR3	2.52849	0.243709	6.88528e-45	0.658738	14.2617	2.47889	7.80602	6.30237
ENSGALG00000026181	chr1:710116-727850	STRIP2	2.09676	0.101887	5.45198e-42	0.874854	24.2235	4.98819	4.30206	4.15068
ENSGALG00000006872	chr15:8943840-8953924	PISD	1.69182	-0.0831807	4.39998e-40	0.878998	64.11	19.8677	16.9902	17.2413
ENSGALG00000027429	chr27:4962218-4963268	HSD17B1	2.82896	0.812422	4.11277e-36	0.0103793	111.132	15.5573	6.80508	3.73551
ENSGALG00000008285	chr1:12737150-12756983	NAPEPLD	2.30897	0.0151727	1.15613e-35	1	15.9933	3.23293	4.75808	4.52922
ENSGALG00000000750	chr1:192455766-192506610	CAPN5	1.88362	-0.114001	7.47264e-32	0.852008	36.4912	8.76313	13.3721	14.8652
ENSGALG00000012295	chr5:57678103-57689519	CDKL1	1.86104	0.383018	7.31699e-29	0.256284	16.4865	4.00192	4.44189	3.53215
ENSGALG00000010747	chr5:43740993-43781814	FBLN5	2.44064	0.462051	8.42806e-24	0.410747	22.4824	3.67754	16.4148	12.2226
ENSGALG00000010566	chr4:37998528-38044094	NPNT	1.29067	0.0891613	2.4632e-22	0.868403	88.1677	31.8089	61.2707	59.5603
ENSGALG00000007116	chr15:9206726-9233056	CABP1	2.82949	0.646305	2.90693e-22	0.278724	11.7176	1.64971	1.93373	1.19846
ENSGALG00000016609	chr3:105085781-105092472	CENPO	1.36353	-0.0725198	1.28851e-21	0.922475	73.1694	24.9822	16.0619	17.464
ENSGALG00000025798	chr1:73719065-73720392	NA	3.45413	2.67552	2.03808e-21	3.20622e-13	32.7524	2.60346	11.6599	1.86072
ENSGALG00000008080	chr5:22076421-22077558	C1QTNF4	1.91615	0.757898	1.70454e-17	0.010485	60.0635	15.858	18.482	10.6022
ENSGALG00000005347	chr11:13255161-13323250	ADAMTS18	1.82328	-0.208375	3.30071e-17	0.767101	20.8579	5.91968	16.078	17.6375
ENSGALG00000008152	chr7:10641655-10668871	SPATS2L	1.24848	0.126193	9.22444e-17	0.803537	49.3846	18.2645	13.9377	13.2256
ENSGALG00000016444	chr3:96350212-96356450	ODC1	1.02973	0.107991	2.17969e-16	0.796051	246.628	121.054	178.011	159.022
ENSGALG00000004596	chr4:429899-473927	AR	1.44912	-0.121027	1.05675e-15	0.867267	15.6361	5.05081	3.23706	3.63891
ENSGALG00000001876	chr19:4168858-4175657	NA	1.41184	0.347816	1.83414e-13	0.496986	15.5476	5.85097	4.77448	3.6095
ENSGALG00000027090	chr4:85449697-85458910	NA	1.13891	0.0943599	2.69317e-13	0.887057	76.1657	30.4779	16.4108	15.8466
ENSGALG00000026505	chr2:117438974-117467086	RDH10	1.07172	0.57225	3.63612e-13	0.00107834	13.2291	5.56545	13.51	9.40354
ENSGALG00000011778	chr7:27374148-27415070	ITGB5	0.983073	0.0656008	1.42648e-12	0.928768	42.6163	21.6621	33.8611	31.1715
ENSGALG00000012790	chr2:64611441-64640267	DSP	0.971665	0.496849	2.17012e-12	0.0045373	68.5394	30.8216	44.4172	32.3679
ENSGALG00000004788	chr10:8648403-8687755	TNFAIP8L3	1.93362	-0.030822	3.61104e-12	1	15.4795	3.57628	2.67731	2.82026
ENSGALG00000016651	chr3:106804290-106812581	TDH	1.74611	-0.064753	4.58987e-12	0.991788	31.416	9.43616	11.2967	11.2074
ENSGALG00000005422	chr6:16000512-16037097	PDLIM1	1.33614	0.519406	7.24931e-12	0.0901564	158.329	55.1631	47.9744	34.9218
ENSGALG00000012670	chr2:58022131-58024847	NRSN1	1.25353	0.10619	8.27231e-12	0.890892	23.9281	10.0665	18.1001	16.237
ENSGALG00000027761	chrZ:71438141-71475216	TNFAIP8	1.18595	0.201209	1.91907e-11	0.716093	13.1643	5.10991	4.98665	4.49739
ENSGALG00000014795	chr2:100479329-100487584	TGIF1	1.03707	0.0881533	2.85556e-11	0.898406	49.4652	21.2931	21.1341	20.6123
ENSGALG00000007668	chr20:12026080-12069868	BMP7	1.03489	0.242168	1.23479e-10	0.60227	10.1465	4.97204	12.2113	9.90646
ENSGALG00000005927	chr5:9059013-9172816	ST5	0.901923	0.00582103	3.29542e-10	1	19.1149	10.2533	12.2584	11.7132
ENSGALG00000004043	chr21:4764693-4774114	NBL1	0.993722	0.0858943	2.89908e-09	0.912208	78.2429	39.4221	58.8282	53.5383
ENSGALG00000008512	chr4:15700803-15845955	GRIA3	1.70234	2.44998	6.33647e-09	5.82535e-17	11.5699	3.15237	12.0187	2.23651
ENSGALG00000017185	chr1:181805652-181822734	TMEM123	0.9164	0.373237	7.4646e-09	0.179955	90.2272	42.0896	57.3966	45.9377
ENSGALG00000007082	chr2:12930881-12960732	CREM	1.20877	0.0770706	1.12672e-08	0.963207	11.4815	4.38329	3.71017	3.65438
ENSGALG00000004129	chr7:5546055-5553781	SPP2	2.12056	1.05861	1.78038e-08	0.0404759	19.8405	4.53775	7.64566	3.56779
ENSGALG00000000452	chr22:1270093-1276295	TVB	1.31181	0.222173	1.8762e-08	0.760277	12.2937	4.94637	8.88108	7.32247
ENSGALG00000014730	chrZ:18735255-18767868	ELOVL7	0.922194	-0.105114	2.82204e-08	0.868407	22.6531	10.5854	18.192	20.277
